# Supplementary material for: An unforeseen polymorph of coronene by the application of magnetic fields during crystal growth
Source: Nat Commun. 2016 May 10;7:11555. doi: 10.1038/ncomms11555 (PMC4866376; doi:10.1038/ncomms11555)
Supplement: Supplementary Data 1 — Crystallographic information file for gamma coronene [file ncomms11555-s2.txt]

 
data_s15phy4
 
_audit_creation_method            'SHELXL-2014/7'
_shelx_SHELXL_version_number      '2014/7'
_chemical_name_systematic         ?
_chemical_name_common             ?
_chemical_melting_point           ?
_chemical_formula_moiety           'C24 H12' 
_chemical_formula_sum
 'C24 H12' 
_chemical_formula_weight          300.34

loop_
 _atom_type_symbol
 _atom_type_description
 _atom_type_scat_dispersion_real
 _atom_type_scat_dispersion_imag
 _atom_type_scat_source
 'C'  'C'   0.0181   0.0091
 'International Tables Vol C Tables 4.2.6.8 and 6.1.1.4'
 'H'  'H'   0.0000   0.0000
 'International Tables Vol C Tables 4.2.6.8 and 6.1.1.4'
 
_space_group_crystal_system       monoclinic
_space_group_IT_number            14
_space_group_name_H-M_alt         'P 21/n'
_space_group_name_Hall            '-P 2yn'
 
_shelx_space_group_comment
;
The symmetry employed for this shelxl refinement is uniquely defined
by the following loop, which should always be used as a source of
symmetry information in preference to the above space-group names.
They are only intended as comments.
;
 
loop_
 _space_group_symop_operation_xyz
 'x, y, z'
 '-x+1/2, y+1/2, -z+1/2'
 '-x, -y, -z'
 'x-1/2, -y-1/2, z-1/2'
 
_cell_length_a                    10.0403(4)
_cell_length_b                    4.67100(10)
_cell_length_c                    15.6056(7)
_cell_angle_alpha                 90
_cell_angle_beta                  106.407(4)
_cell_angle_gamma                 90
_cell_volume                      702.07(5)
_cell_formula_units_Z             2
_cell_measurement_temperature     150(2)
_cell_measurement_reflns_used   2153
_cell_measurement_theta_min     6.1300
_cell_measurement_theta_max     71.7040
 
_exptl_crystal_description        plate
_exptl_crystal_colour             brown
_exptl_crystal_density_meas       ?
_exptl_crystal_density_method     ?
_exptl_crystal_density_diffrn     1.421          
_exptl_crystal_F_000              312
_exptl_transmission_factor_min    ?
_exptl_transmission_factor_max    ?
_exptl_crystal_size_max           0.300
_exptl_crystal_size_mid           0.100
_exptl_crystal_size_min           0.050
_exptl_absorpt_coefficient_mu     0.617
_shelx_estimated_absorpt_T_min    0.837
_shelx_estimated_absorpt_T_max    0.970
_exptl_absorpt_correction_T_min                   0.75671
_exptl_absorpt_correction_T_max                   1.00000
_exptl_absorpt_correction_type            'multi-scan'
_exptl_absorpt_process_details
;
CrysAlisPro, Agilent Technologies,
Version 1.171.37.35 (release 13-08-2014 CrysAlis171 .NET)
(compiled Aug 13 2014,18:06:01)
Empirical absorption correction using spherical harmonics,
 implemented in SCALE3 ABSPACK scaling algorithm.
;
_diffrn_ambient_temperature       150(2)
_diffrn_radiation_wavelength      1.54184
_diffrn_radiation_type            CuK\a
_diffrn_radiation_monochromator 'mirror'
_diffrn_measurement_device 'four-circle diffractometer'
_diffrn_measurement_device_type 'SuperNova, Dual, Cu at zero, EosS2'
_diffrn_detector 'CCD plate'
_diffrn_detector_type 'EosS2'
_diffrn_detector_area_resol_mean 8.1150
_diffrn_reflns_number             5014
_diffrn_reflns_av_unetI/netI      0.0238
_diffrn_reflns_av_R_equivalents   0.0312
_diffrn_reflns_limit_h_min        -12
_diffrn_reflns_limit_h_max        12
_diffrn_reflns_limit_k_min        -4
_diffrn_reflns_limit_k_max        5
_diffrn_reflns_limit_l_min        -19
_diffrn_reflns_limit_l_max        19
_diffrn_reflns_theta_min          4.706
_diffrn_reflns_theta_max          72.004
_diffrn_reflns_theta_full         67.684
_diffrn_measured_fraction_theta_max   0.996
_diffrn_measured_fraction_theta_full  1.000
_diffrn_reflns_Laue_measured_fraction_max    0.996
_diffrn_reflns_Laue_measured_fraction_full   1.000
_diffrn_reflns_point_group_measured_fraction_max   0.996
_diffrn_reflns_point_group_measured_fraction_full  1.000
_reflns_number_total              1377
_reflns_number_gt                 1153
_reflns_threshold_expression      'I > 2\s(I)'
_reflns_Friedel_coverage          0.000
_reflns_Friedel_fraction_max      .
_reflns_Friedel_fraction_full     .
 
_reflns_special_details
;
 Reflections were merged by SHELXL according to the crystal
 class for the calculation of statistics and refinement.
 
 _reflns_Friedel_fraction is defined as the number of unique
 Friedel pairs measured divided by the number that would be
 possible theoretically, ignoring centric projections and
 systematic absences.
;
 
_computing_data_collection
;
CrysAlisPro, Agilent Technologies,
Version 1.171.37.35 (release 13-08-2014 CrysAlis171 .NET)
(compiled Aug 13 2014,18:06:01)
;
_computing_cell_refinement
;
CrysAlisPro, Agilent Technologies,
Version 1.171.37.35 (release 13-08-2014 CrysAlis171 .NET)
(compiled Aug 13 2014,18:06:01)
;
_computing_data_reduction
;
CrysAlisPro, Agilent Technologies,
Version 1.171.37.35 (release 13-08-2014 CrysAlis171 .NET)
(compiled Aug 13 2014,18:06:01)
;
_computing_structure_solution     
; 
 SIR97- Altomare A., Burla M.C., Camalli M., Cascarano G.L., Giacovazzo C. , 
 Guagliardi A., Moliterni A.G.G., Polidori G.,Spagna R. 
 (1999) J. Appl. Cryst. 32, 115-119
;
_computing_structure_refinement 
;SHELXL-2014/7 (Sheldrick, 2014)
 Sheldrick GM (2008) Acta Crystallogr A64:112--122 and 
 C. B. H\"ubschle, G. M. Sheldrick and B. Dittrich
 ShelXle: a Qt graphical user interface for SHELXL
 J. Appl. Cryst., 44, (2011) 1281-1284.
;
_computing_molecular_graphics  

'ORTEP3 for Windows - Farrugia, L. J. J. Appl. Crystallogr. 1997, 30, 565'

_computing_publication_material    
;
 'SHELXL-2014 (Sheldrick, 2014)
; 
_refine_special_details           ?
_refine_ls_structure_factor_coef  Fsqd
_refine_ls_matrix_type            full
_refine_ls_weighting_scheme       calc
_refine_ls_weighting_details
'w=1/[\s^2^(Fo^2^)+(0.0885P)^2^+0.0472P] where P=(Fo^2^+2Fc^2^)/3'
_atom_sites_solution_primary      ?
_atom_sites_solution_secondary    ?
_atom_sites_solution_hydrogens    geom
_refine_ls_hydrogen_treatment     constr
_refine_ls_extinction_method      none
_refine_ls_extinction_coef        .
_refine_ls_number_reflns          1377
_refine_ls_number_parameters      109
_refine_ls_number_restraints      0
_refine_ls_R_factor_all           0.0531
_refine_ls_R_factor_gt            0.0474
_refine_ls_wR_factor_ref          0.1405
_refine_ls_wR_factor_gt           0.1309
_refine_ls_goodness_of_fit_ref    1.044
_refine_ls_restrained_S_all       1.044
_refine_ls_shift/su_max           0.001
_refine_ls_shift/su_mean          0.000
 
loop_
 _atom_site_label
 _atom_site_type_symbol
 _atom_site_fract_x
 _atom_site_fract_y
 _atom_site_fract_z
 _atom_site_U_iso_or_equiv
 _atom_site_adp_type
 _atom_site_occupancy
 _atom_site_site_symmetry_order  
 _atom_site_calc_flag
 _atom_site_refinement_flags_posn
 _atom_site_refinement_flags_adp
 _atom_site_refinement_flags_occupancy
 _atom_site_disorder_assembly
 _atom_site_disorder_group
C1 C 0.25897(13) 0.1617(3) 0.63742(9) 0.0355(3) Uani 1 1 d . . . . .
H1 H 0.2223 0.2426 0.6818 0.043 Uiso 1 1 calc R U . . .
C2 C 0.39222(12) 0.2482(2) 0.63259(8) 0.0298(3) Uani 1 1 d . . . . .
C3 C 0.47334(14) 0.4550(3) 0.69148(8) 0.0344(3) Uani 1 1 d . . . . .
H3 H 0.4382 0.5393 0.7361 0.041 Uiso 1 1 calc R U . . .
C4 C 0.60092(13) 0.5343(3) 0.68496(8) 0.0334(3) Uani 1 1 d . . . . .
H4 H 0.6526 0.6743 0.7249 0.040 Uiso 1 1 calc R U . . .
C5 C 0.65807(12) 0.4125(2) 0.61993(7) 0.0289(3) Uani 1 1 d . . . . .
C6 C 0.79190(13) 0.4872(3) 0.61306(8) 0.0336(3) Uani 1 1 d . . . . .
H6 H 0.8456 0.6249 0.6530 0.040 Uiso 1 1 calc R U . . .
C7 C 0.84461(12) 0.3651(3) 0.55041(8) 0.0349(3) Uani 1 1 d . . . . .
H7 H 0.9350 0.4172 0.5481 0.042 Uiso 1 1 calc R U . . .
C8 C 0.76709(12) 0.1608(3) 0.48820(8) 0.0303(3) Uani 1 1 d . . . . .
C9 C 0.81757(13) 0.0358(3) 0.42062(9) 0.0360(4) Uani 1 1 d . . . . .
H9 H 0.9062 0.0903 0.4156 0.043 Uiso 1 1 calc R U . . .
C10 C 0.63405(12) 0.0809(2) 0.49399(7) 0.0257(3) Uani 1 1 d . . . . .
C11 C 0.57935(12) 0.2062(2) 0.56026(7) 0.0254(3) Uani 1 1 d . . . . .
C12 C 0.44573(12) 0.1251(2) 0.56652(7) 0.0257(3) Uani 1 1 d . . . . .
 
loop_
 _atom_site_aniso_label
 _atom_site_aniso_U_11
 _atom_site_aniso_U_22
 _atom_site_aniso_U_33
 _atom_site_aniso_U_23
 _atom_site_aniso_U_13
 _atom_site_aniso_U_12
C1 0.0362(7) 0.0367(7) 0.0385(7) 0.0047(5) 0.0185(5) 0.0048(5)
C2 0.0323(7) 0.0269(6) 0.0303(6) 0.0050(4) 0.0093(5) 0.0040(4)
C3 0.0410(7) 0.0327(7) 0.0295(6) 0.0003(5) 0.0098(5) 0.0057(5)
C4 0.0382(7) 0.0285(6) 0.0291(6) -0.0005(4) 0.0020(5) -0.0003(5)
C5 0.0290(7) 0.0248(6) 0.0289(6) 0.0049(4) 0.0018(5) 0.0002(4)
C6 0.0312(7) 0.0294(6) 0.0347(6) 0.0040(4) 0.0003(5) -0.0063(5)
C7 0.0255(6) 0.0336(7) 0.0432(7) 0.0076(5) 0.0058(5) -0.0055(5)
C8 0.0267(6) 0.0289(6) 0.0349(7) 0.0073(5) 0.0081(5) -0.0004(5)
C9 0.0280(6) 0.0371(7) 0.0464(7) 0.0074(5) 0.0163(5) -0.0002(5)
C10 0.0237(6) 0.0228(6) 0.0295(6) 0.0064(4) 0.0055(5) 0.0014(4)
C11 0.0251(6) 0.0223(6) 0.0266(6) 0.0063(4) 0.0040(5) 0.0004(4)
C12 0.0263(6) 0.0238(6) 0.0264(6) 0.0057(4) 0.0064(5) 0.0029(4)
 
_geom_special_details
;
 All esds (except the esd in the dihedral angle between two l.s. planes)
 are estimated using the full covariance matrix.  The cell esds are taken
 into account individually in the estimation of esds in distances, angles
 and torsion angles; correlations between esds in cell parameters are only
 used when they are defined by crystal symmetry.  An approximate (isotropic)
 treatment of cell esds is used for estimating esds involving l.s. planes.
;
 
loop_
 _geom_bond_atom_site_label_1
 _geom_bond_atom_site_label_2
 _geom_bond_distance
 _geom_bond_site_symmetry_2
 _geom_bond_publ_flag
C1 C9 1.3669(19) 3_656 ?
C1 C2 1.4197(17) . ?
C1 H1 0.9500 . ?
C2 C12 1.4124(16) . ?
C2 C3 1.4206(17) . ?
C3 C4 1.3647(19) . ?
C3 H3 0.9500 . ?
C4 C5 1.4184(17) . ?
C4 H4 0.9500 . ?
C5 C11 1.4158(16) . ?
C5 C6 1.4212(17) . ?
C6 C7 1.3614(18) . ?
C6 H6 0.9500 . ?
C7 C8 1.4256(17) . ?
C7 H7 0.9500 . ?
C8 C10 1.4142(16) . ?
C8 C9 1.4186(17) . ?
C9 C1 1.3669(19) 3_656 ?
C9 H9 0.9500 . ?
C10 C12 1.4255(17) 3_656 ?
C10 C11 1.4264(17) . ?
C11 C12 1.4236(17) . ?
C12 C10 1.4255(17) 3_656 ?
 
loop_
 _geom_angle_atom_site_label_1
 _geom_angle_atom_site_label_2
 _geom_angle_atom_site_label_3
 _geom_angle
 _geom_angle_site_symmetry_1
 _geom_angle_site_symmetry_3
 _geom_angle_publ_flag
C9 C1 C2 121.24(12) 3_656 . ?
C9 C1 H1 119.4 3_656 . ?
C2 C1 H1 119.4 . . ?
C12 C2 C1 118.78(11) . . ?
C12 C2 C3 118.82(11) . . ?
C1 C2 C3 122.40(12) . . ?
C4 C3 C2 121.01(12) . . ?
C4 C3 H3 119.5 . . ?
C2 C3 H3 119.5 . . ?
C3 C4 C5 121.49(12) . . ?
C3 C4 H4 119.3 . . ?
C5 C4 H4 119.3 . . ?
C11 C5 C4 118.69(11) . . ?
C11 C5 C6 118.79(11) . . ?
C4 C5 C6 122.52(11) . . ?
C7 C6 C5 121.26(11) . . ?
C7 C6 H6 119.4 . . ?
C5 C6 H6 119.4 . . ?
C6 C7 C8 121.41(11) . . ?
C6 C7 H7 119.3 . . ?
C8 C7 H7 119.3 . . ?
C10 C8 C9 118.75(11) . . ?
C10 C8 C7 118.50(11) . . ?
C9 C8 C7 122.75(11) . . ?
C1 C9 C8 121.23(12) 3_656 . ?
C1 C9 H9 119.4 3_656 . ?
C8 C9 H9 119.4 . . ?
C8 C10 C12 120.01(11) . 3_656 ?
C8 C10 C11 120.13(11) . . ?
C12 C10 C11 119.86(11) 3_656 . ?
C5 C11 C12 119.84(11) . . ?
C5 C11 C10 119.89(11) . . ?
C12 C11 C10 120.26(11) . . ?
C2 C12 C11 120.14(11) . . ?
C2 C12 C10 119.99(11) . 3_656 ?
C11 C12 C10 119.87(11) . 3_656 ?
 
loop_
 _geom_torsion_atom_site_label_1
 _geom_torsion_atom_site_label_2
 _geom_torsion_atom_site_label_3
 _geom_torsion_atom_site_label_4
 _geom_torsion
 _geom_torsion_site_symmetry_1
 _geom_torsion_site_symmetry_2
 _geom_torsion_site_symmetry_3
 _geom_torsion_site_symmetry_4
 _geom_torsion_publ_flag
C9 C1 C2 C12 -0.30(19) 3_656 . . . ?
C9 C1 C2 C3 179.36(11) 3_656 . . . ?
C12 C2 C3 C4 -0.13(18) . . . . ?
C1 C2 C3 C4 -179.79(11) . . . . ?
C2 C3 C4 C5 -0.53(19) . . . . ?
C3 C4 C5 C11 0.64(18) . . . . ?
C3 C4 C5 C6 -178.64(10) . . . . ?
C11 C5 C6 C7 0.21(18) . . . . ?
C4 C5 C6 C7 179.49(10) . . . . ?
C5 C6 C7 C8 1.00(19) . . . . ?
C6 C7 C8 C10 -1.46(18) . . . . ?
C6 C7 C8 C9 178.23(11) . . . . ?
C10 C8 C9 C1 -0.96(19) . . . 3_656 ?
C7 C8 C9 C1 179.36(11) . . . 3_656 ?
C9 C8 C10 C12 0.98(18) . . . 3_656 ?
C7 C8 C10 C12 -179.33(10) . . . 3_656 ?
C9 C8 C10 C11 -178.97(9) . . . . ?
C7 C8 C10 C11 0.72(17) . . . . ?
C4 C5 C11 C12 -0.08(17) . . . . ?
C6 C5 C11 C12 179.22(9) . . . . ?
C4 C5 C11 C10 179.78(9) . . . . ?
C6 C5 C11 C10 -0.92(17) . . . . ?
C8 C10 C11 C5 0.44(17) . . . . ?
C12 C10 C11 C5 -179.51(9) 3_656 . . . ?
C8 C10 C11 C12 -179.70(9) . . . . ?
C12 C10 C11 C12 0.35(19) 3_656 . . . ?
C1 C2 C12 C11 -179.66(9) . . . . ?
C3 C2 C12 C11 0.67(17) . . . . ?
C1 C2 C12 C10 0.27(17) . . . 3_656 ?
C3 C2 C12 C10 -179.40(10) . . . 3_656 ?
C5 C11 C12 C2 -0.56(17) . . . . ?
C10 C11 C12 C2 179.58(9) . . . . ?
C5 C11 C12 C10 179.51(9) . . . 3_656 ?
C10 C11 C12 C10 -0.35(19) . . . 3_656 ?
 
_refine_diff_density_max    0.180
_refine_diff_density_min   -0.240
_refine_diff_density_rms    0.049

_shelx_res_file
;

    s15phy4.res created by SHELXL-2014/7


TITL s15phy4 in P2(1)/n
CELL  1.54184  10.0403   4.6710  15.6056   90.000  106.407   90.000
ZERR     2.00   0.0004   0.0001   0.0007    0.000    0.004    0.000
LATT   1
SYMM  1/2 - X, 1/2 + Y, 1/2 - Z
SFAC  C    H
UNIT 48 24
ACTA
LIST 4
TEMP    -123
SIZE 0.3 0.1 0.05
PLAN   -10
BOND $H
CONF
L.S.   4
WGHT    0.088500    0.047200
FVAR       8.91605
C1    1    0.258967    0.161701    0.637420    11.00000    0.03619    0.03669 =
         0.03846    0.00470    0.01853    0.00479
AFIX  43
H1    2    0.222311    0.242602    0.681824    11.00000   -1.20000
AFIX   0
C2    1    0.392217    0.248165    0.632592    11.00000    0.03229    0.02693 =
         0.03030    0.00498    0.00927    0.00396
C3    1    0.473336    0.454985    0.691476    11.00000    0.04096    0.03270 =
         0.02947    0.00033    0.00977    0.00571
AFIX  43
H3    2    0.438226    0.539350    0.736072    11.00000   -1.20000
AFIX   0
C4    1    0.600923    0.534316    0.684956    11.00000    0.03818    0.02847 =
         0.02907   -0.00045    0.00204   -0.00034
AFIX  43
H4    2    0.652633    0.674317    0.724871    11.00000   -1.20000
AFIX   0
C5    1    0.658074    0.412461    0.619928    11.00000    0.02902    0.02480 =
         0.02893    0.00493    0.00178    0.00017
C6    1    0.791896    0.487168    0.613060    11.00000    0.03118    0.02943 =
         0.03473    0.00402    0.00030   -0.00633
AFIX  43
H6    2    0.845587    0.624908    0.652951    11.00000   -1.20000
AFIX   0
C7    1    0.844615    0.365126    0.550411    11.00000    0.02548    0.03357 =
         0.04318    0.00763    0.00578   -0.00549
AFIX  43
H7    2    0.934995    0.417232    0.548099    11.00000   -1.20000
AFIX   0
C8    1    0.767089    0.160805    0.488204    11.00000    0.02668    0.02893 =
         0.03490    0.00730    0.00815   -0.00036
C9    1    0.817573    0.035754    0.420619    11.00000    0.02799    0.03713 =
         0.04637    0.00738    0.01634   -0.00025
AFIX  43
H9    2    0.906222    0.090258    0.415606    11.00000   -1.20000
AFIX   0
C10   1    0.634046    0.080864    0.493988    11.00000    0.02368    0.02278 =
         0.02951    0.00644    0.00547    0.00139
C11   1    0.579347    0.206182    0.560256    11.00000    0.02515    0.02229 =
         0.02656    0.00629    0.00396    0.00041
C12   1    0.445731    0.125142    0.566524    11.00000    0.02627    0.02377 =
         0.02640    0.00566    0.00637    0.00293
HKLF    4

REM  s15phy4 in P2(1)/n
REM R1 =  0.0474 for    1153 Fo > 4sig(Fo)  and  0.0531 for all    1377 data
REM    109 parameters refined using      0 restraints

END

WGHT      0.0885      0.0472

REM Highest difference peak  0.180,  deepest hole -0.240,  1-sigma level  0.049
Q1    1   0.5348  0.1196  0.5794  11.00000  0.05    0.18
Q2    1   0.7146  0.0872  0.5071  11.00000  0.05    0.18
Q3    1   0.6074  0.1863  0.5264  11.00000  0.05    0.17
Q4    1   0.6372  0.2579  0.6026  11.00000  0.05    0.17
Q5    1   0.4016  0.2570  0.5874  11.00000  0.05    0.16
Q6    1   0.5003  0.2212  0.5450  11.00000  0.05    0.15
Q7    1   0.5676  0.4224  0.7137  11.00000  0.05    0.15
Q8    1   0.8200  0.6420  0.6876  11.00000  0.05    0.15
Q9    1   0.4122  0.1957  0.6014  11.00000  0.05    0.15
Q10   1   0.7006  0.1673  0.4759  11.00000  0.05    0.15
;
_shelx_res_checksum   96138

_shelx_hkl_file
;
   0   0  -2 293875. 924.240   2
   0   0  -3 16.8180 14.1140  37
   0   0  -3-5.97216 17.0116   2
   0   0  -3-1.80314 11.0531   1
   0   0  -3 21.1867 5.00484  32
   0   0  -4 85774.9 778.235   2
   0   0  -4 85777.8 801.750   1
   0   0  -5 13.0264 15.5791   1
   0   0  -5-1.75572 16.4951   2
   0   0  -5 46.7226 22.3357  37
   0   0  -6 2843.34 188.736   2
   0   0  -6 3398.55 205.223  37
   0   0  -6 3187.61 199.327   1
   0   0  -7 31.5423 37.7894  37
   0   0  -7 31.0804 38.8598   1
   0   0  -8 434.772 93.1013  37
   0   0  -8 471.225 93.6845   1
   0   0  -9-15.1239 35.2079   1
   0   0  -9-3.91618 15.6578  37
   0   0 -10 2303.19 239.875   1
   0   0 -10 2249.48 239.723  37
   0   0 -11 10.3180 29.4334  37
   0   0 -11-1.50961 10.9626   1
   0   0 -12 2704.60 319.640  13
   0   0  12 3374.57 469.139  19
   0   0 -13 19.4568 57.0627  13
   0   0  13-0.27534 93.4276  19
   0   0  14 6543.51 662.158  19
   0   0 -14 6507.39 500.686  13
   0   0 -15-32.9213 40.4398  13
   0   0  15 35.5783 102.122  19
   0   0 -16 51733.2 1244.02  13
   0   0 -17-6.53019 17.1171  14
   0   0 -17 41.6734 39.0324  13
   0   0 -18 330.480 73.0562  14
   0   0 -18 300.698 65.1103  13
   0   1   0-8.54139 8.08590  33
   0   1  -1 14339.5 241.102  33
   0   1  -1 13714.5 318.910  34
   0   1   1 13843.1 292.053  33
   0   1  -1 13667.9 287.948  37
   0   1   2 357065. 1800.09  33
   0   1  -2 361358. 1484.27  36
   0   1  -2 361847. 1719.28  34
   0   1   3 352350. 2088.22  33
   0   1  -3 352705. 1595.29  36
   0  -1  -3 355169. 1886.70   1
   0   1  -4 43383.0 619.012  36
   0  -1  -4 43271.7 716.705   1
   0   1  -4 42641.4 672.845  37
   0   1  -4 44881.1 617.450  32
   0   1  -5 2613.65 181.883  37
   0   1  -5 3115.25 168.382  32
   0   1  -5 2955.19 177.937  36
   0  -1  -5 2917.15 202.093   1
   0  -1  -6 7545.38 348.092   1
   0  -1  -6 6708.27 300.521  37
   0   1  -6 6957.61 301.998  36
   0  -1  -7 1604.65 160.203  37
   0   1  -7 1778.71 167.209  36
   0   1  -7 1704.84 177.414  37
   0  -1  -7 1713.17 179.418   1
   0   1  -8 2395.73 227.854  37
   0  -1  -8 2096.40 194.825  37
   0  -1  -8 2338.02 229.353   1
   0   1  -8 2371.88 209.715  36
   0  -1  -8 2301.60 199.249   2
   0   1  -9 147.980 65.8470  37
   0  -1  -9 128.051 54.0766   1
   0   1 -10 104.988 55.1440  36
   0   1 -10 49.0206 19.5877  37
   0  -1 -10 90.3952 58.1497   1
   0  -1 -11 368.524 120.170   1
   0   1 -11 192.237 83.1604  37
   0   1 -11 138.039 60.7130  36
   0   1  12 19087.8 1002.16  28
   0  -1  12 20421.2 1133.04  19
   0   1 -12 23588.2 966.332   9
   0   1  12 23514.8 1255.96  19
   0  -1 -12 24201.5 960.564  17
   0   1 -13 62062.2 1579.95   9
   0  -1  13 58948.2 1946.03  19
   0  -1 -14 26181.1 1018.16  13
   0  -1  14 26189.8 1281.88  19
   0   1  14 28531.9 1387.64  19
   0   1 -14 29052.6 1052.46   9
   0   1 -15 3424.90 321.702  14
   0   1 -15 3118.68 320.962   9
   0   1  15 3712.01 481.319  19
   0  -1 -15 3586.16 358.920  13
   0  -1 -16 156.114 82.7272  13
   0   1 -16 80.1239 46.5504  14
   0   1 -16 66.8893 26.3985   9
   0   1 -17 1576.08 174.634  14
   0  -1 -17 1636.80 194.818  13
   0   1 -18 355.748 66.6351  14
   0  -1 -18 400.680 71.4576  14
   0  -1 -18 391.320 76.7861  13
   0   2   0 33511.9 587.870  33
   0   2   0 34246.5 663.421  35
   0   2   1-25.8396 25.1871  34
   0   2  -1 13.0668 16.5699  33
   0   2  -1 11.1276 25.2508  35
   0   2   1 31.8400 12.1252  33
   0   2  -2 9816.39 411.756  34
   0   2   2 10096.5 431.134  34
   0   2   2 9521.67 385.146  33
   0   2  -2 9631.28 365.139  35
   0   2  -3 4547.42 265.654  37
   0  -2  -3 4580.06 284.018   1
   0   2  -3 4149.84 279.169  34
   0   2  -3 4492.94 263.814  35
   0   2   3 4406.27 288.795  33
   0   2  -4 529.049 93.8280  35
   0   2  -4 596.019 102.263  37
   0  -2  -4 563.901 107.345   1
   0   2  -5 3507.67 264.402  37
   0   2  -5 3810.20 267.738  35
   0  -2  -5 3353.54 276.059   1
   0   2  -6 63.5573 41.3243  37
   0  -2  -6 80.9753 56.5703   1
   0   2  -6 38.0242 28.9343  35
   0  -2  -7 359.941 100.449   1
   0   2  -7 282.395 89.3176  37
   0   2  -8 4222.86 345.846  37
   0  -2  -8 4368.08 365.416   1
   0   2  -8 4390.84 335.987  35
   0   2  -9 1182.98 180.504  35
   0   2  -9 1180.12 194.120  37
   0  -2  -9 1070.11 193.058   1
   0   2  -9 1028.20 162.144  36
   0   2 -10 30653.3 1077.26   9
   0   2 -10 30878.7 1083.67  31
   0   2  10 30502.5 1281.13  28
   0   2 -10 30657.1 996.893  14
   0  -2 -10 29007.9 1051.21  17
   0   2  11 18189.1 1008.10  28
   0   2 -11 18397.7 788.387  14
   0  -2 -11 18656.8 852.742  17
   0   2 -11 19037.6 868.249   9
   0   2 -11 19158.2 867.967  31
   0   2 -12 1361.06 234.283   9
   0   2  12 1376.18 277.892  28
   0   2  12 1151.61 268.677  19
   0   2 -12 1335.88 228.767  31
   0  -2 -12 1276.60 224.861  17
   0   2 -12 1317.67 214.164  14
   0   2 -13 6125.71 482.633   9
   0   2 -13 6198.22 453.058  14
   0   2 -13 6185.91 484.533  31
   0   2  13 5153.98 537.587  28
   0  -2 -13 5959.68 474.348  17
   0   2  13 5625.26 594.814  19
   0   2 -14 9054.80 513.821  14
   0   2 -14 9157.96 561.340   9
   0  -2 -14 9079.31 582.697  13
   0   2 -15-6.68889 43.6360   9
   0   2 -15-6.05104 32.5367   5
   0  -2 -15 82.1406 50.6640  13
   0   2 -16 511.820 110.020   9
   0   2 -16 582.955 104.698  14
   0  -2 -16 598.020 123.450  13
   0   2 -17 27.8968 19.7439   9
   0  -2 -17 32.3562 14.3765  13
   0   3   0-4.03808 26.9291  34
   0   3  -1 35847.9 1060.38  34
   0   3   1 36086.2 1076.51  34
   0   3   2 52.4722 53.4768  34
   0  -3  -2-33.3372 59.0346   1
   0   3  -2 26.2104 69.6604  34
   0   3  -2-4.34661 18.2127  35
   0   3   3 8998.62 554.835  34
   0   3  -3 8378.24 461.599  35
   0   3  -3 8806.09 537.852  34
   0  -3  -3 8972.19 512.844   1
   0   3   4 181.209 84.6249  34
   0   3  -4 142.557 69.9947  35
   0  -3  -4 131.953 69.9982   1
   0   3  -5 2090.54 242.696  35
   0  -3  -5 2617.54 302.771   1
   0   3   5 2329.55 298.353  34
   0  -3  -6 30.0460 42.9040   1
   0   3   6 84.2714 60.8098  34
   0   3  -6 93.6944 55.1379  35
   0   3   7 2353.51 364.686  28
   0   3   7 2182.69 288.881  23
   0   3   7 2538.83 339.123  25
   0   3  -7 1926.16 260.712   9
   0   3  -7 2301.72 288.064  31
   0   3  -7 1978.41 247.955   6
   0   3  -7 2027.99 252.821   7
   0   3  -8 1957.48 271.757  31
   0   3   8 1804.51 294.676  25
   0   3   8 1797.38 267.175  23
   0   3  -8 1948.77 267.736   9
   0   3   8 1788.43 322.671  28
   0   3  -8 1598.08 226.204   7
   0   3  -8 1512.07 218.319   6
   0   3   9 770.973 184.900  25
   0   3   9 652.060 155.321  23
   0   3   9 722.817 223.385  28
   0   3  -9 556.494 144.978   9
   0   3  -9 660.263 164.432  31
   0   3 -10 14.4193 42.3126   9
   0   3 -10 134.006 92.3411  31
   0   3  10 87.1203 40.2191  25
   0   3  10 1.65521 41.9096  28
   0   3  11 661.986 190.762  28
   0   3  11 608.121 168.642  25
   0   3 -11 790.188 179.402   9
   0   3  12 152.446 71.3020  28
   0   3  12 197.504 86.5265  25
   0   3 -12 217.010 99.9845   9
   0   3 -13 660.441 135.448   5
   0  -3 -13 664.246 142.688  13
   0   3  13 737.512 163.402  25
   0   3 -13 724.274 145.332   9
   0   3 -14 2774.16 257.589   9
   0  -3 -14 2743.67 257.809  13
   0   3 -14 2805.20 250.445   5
   0   3 -15 4640.97 273.230   5
   0   3 -15 4960.34 301.302   9
   0   4   0 69.3208 51.4869  24
   0   4   0 304.679 109.201   6
   0   4   1 9256.15 547.663   6
   0   4   1 10176.7 629.590  24
   0   4  -1 9726.77 566.663   6
   0   4   1 9125.30 656.046  25
   0   4  -2 14473.3 694.025   6
   0   4   2 13478.1 722.555  24
   0   4   2 12979.8 641.969   6
   0   4   2 14553.3 842.913  25
   0   4  -2 12521.5 632.317   8
   0   4  -3 13023.1 655.490   6
   0   4  -3 12742.7 641.373   8
   0   4   3 13837.1 832.044  25
   0   4   3 13438.4 728.884  24
   0   4   4 8197.74 570.197  24
   0   4   4 8001.16 563.273  23
   0   4  -4 8305.99 527.688   6
   0   4   4 7267.34 591.595  30
   0   4   4 8391.83 652.123  25
   0   4   5 44.5483 63.3966  25
   0   4  -5 75.3481 50.9545   6
   0   4   5-6.09336 50.0714  23
   0   4   5 84.9277 80.6290  30
   0   4   5 114.248 79.6613  24
   0   4   6 118.478 97.4736  30
   0   4  -6-18.4581 49.3498   5
   0   4   6-11.8801 41.9955  23
   0   4   6-16.9510 56.1140  25
   0   4  -6-2.69333 30.7506   6
   0   4  -7 1776.76 236.662   5
   0   4   7 1846.18 297.917  30
   0   4   7 2022.30 277.625  23
   0   4   7 1858.30 303.482  25
   0   4   7 1630.32 293.080  28
   0   4  -7 1837.46 243.258   6
   0   4   8 65.1767 61.7024  30
   0   4  -8 167.320 73.3686   6
   0   4  -8 84.3545 37.8734   5
   0   4   8 179.087 100.334  28
   0   4   8 123.857 94.0258  25
   0   4  -9 6.48012 24.9061   9
   0   4  -9-3.98677 20.4023   6
   0   4   9 32.3480 73.4481  25
   0   4   9 45.5956 48.4258  28
   0   4  -9 13.3386 19.1677   5
   0   4   9-21.8135 46.6546  30
   0   4 -10 1399.29 188.403   9
   0   4  10 1569.80 264.783  28
   0   4  10 1964.02 273.013  30
   0   4 -10 1563.27 200.621   5
   0   4  10 1590.02 246.584  25
   0   4  11-58.2968 48.0683  25
   0   4  11-64.6933 49.3297  30
   0   4 -11 23.0536 32.1272   5
   0   4 -11 3.46448 38.1954   9
   0   4  12 230.504 81.0911  25
   0   4  12 277.635 87.1972  30
   0   4 -12 251.661 65.4168   5
   0   4 -12 218.912 63.1269   9
   0   4  13 2731.36 232.478  30
   0   4 -13 2662.89 189.708   5
   0   5   0-8.18174 33.3167  24
   0   5  -1 170.982 71.6753  24
   0   5   1 285.779 89.4352  24
   0   5  -2 216.025 90.6560  24
   0   5   2 89.8234 56.4057  24
   0   5  -3-32.7252 40.8795  24
   0   5   3-5.13786 32.0858  25
   0   5   3 81.0796 60.2166  24
   0   5  -4 3284.31 310.759  24
   0   5   4 2956.29 325.785  25
   0   5   5 2149.58 270.424  25
   0   5  -5 2717.97 274.965  24
   0   5   6 2488.59 280.242  25
   0   5  -6 2847.13 268.281  24
   0   5  -7 227.022 79.0148  24
   0   5   7 152.289 70.6479  25
   0   5  -8 33.1523 39.9631  24
   0   5   8 3.93533 21.6615  25
   0   5   9 584.438 106.912  25
   0   5  -9 675.430 102.748  24
   1   0 -18-6.62575 16.5233  14
   1   0 -18 33.4129 24.0611  13
  -1   0  17 500.976 153.953  19
   1   0 -17 680.038 127.626  13
  -1   0  16-58.2794 94.2910  19
   1   0 -16 15.6393 32.1104  13
   1   0 -15 1377.87 221.725  13
  -1   0  15 1309.47 299.365  19
  -1   0  14 163.791 118.783  19
   1   0 -14 9.00079 32.7794  13
  -1   0  13 2888.85 437.982  19
   1   0 -12-11.0768 41.3018  15
  -1   0  12-52.1545 93.5121  19
   1   0 -12 0.27421 19.5324  37
   1   0 -11 5782.14 415.463  37
   1   0 -10-18.1103 33.0074  37
   1   0 -10 2.81254 19.5278   1
   1   0  -9 8760.69 437.330  37
   1   0  -9 8478.17 404.079   1
   1   0  -8-26.1173 35.0730   1
   1   0  -8-42.4576 29.9172  37
   1   0  -7 3393.04 210.648   1
   1   0  -7 3596.35 237.133  37
   1   0  -6 5.15358 19.1842   2
   1   0  -6 17.2220 11.4899  32
   1   0  -6-20.3404 19.3786   1
   1   0  -5 48253.9 490.732   2
   1   0  -5 51038.7 655.847   1
   1   0  -4-3.38803 9.65886   1
   1   0  -3 88534.8 644.110   1
  -1   0   3 88835.4 817.217  33
   1   0  -2 0.72309 2.88113  35
  -1   0   1 323455. 846.081   2
  -1   0   0 8.22543 4.36184  36
  -1   0  -1 193877. 716.760  37
  -1   0  -2 5.78135 9.55184  37
  -1   0  -3 75858.3 837.573   2
  -1   0  -3 75127.8 674.101  37
  -1   0  -4 31.5989 26.9852   1
  -1   0  -4 61.4826 38.0977   2
  -1   0  -4-5.22655 19.0060  37
  -1   0  -5 17159.1 458.671   1
  -1   0  -5 16740.3 416.503  37
  -1   0  -6-2.80855 22.0255  37
  -1   0  -6-4.24090 21.2136   1
  -1   0  -7-8.09698 30.1074  37
  -1   0  -7-25.5587 39.9113   1
  -1   0  -8 59.4886 43.3870   2
  -1   0  -8-0.07652 14.2356  37
  -1   0  -8-9.58799 35.8214   1
  -1   0  -9 1276.90 169.465  37
  -1   0  -9 1346.57 181.633   1
  -1   0 -10-15.8869 27.9137   1
  -1   0 -11 173.041 71.9476  13
   1   0  11 128.017 58.3537  19
  -1   0 -11 119.044 65.7261   1
  -1   0 -12 38.3665 48.3525  13
   1   0  12-58.4937 104.120  19
   1   0  13 101.041 120.988  19
  -1   0 -13 84.6162 77.5433  13
   1   0  14-81.6773 106.337  19
  -1   0 -14 81.3903 71.3749  13
  -1   0 -15 90149.7 1739.27  13
  -1   0 -16 12.3471 49.9320  14
  -1   0 -16 11.9124 60.9573  13
  -1   0 -17 28352.4 725.183  14
  -1   0 -17 27086.9 732.247  13
   1  -1 -18 58.4786 31.6058  13
   1   1 -18 28.4726 20.1841  14
   1   1 -17 15.1335 42.0287  14
   1  -1 -17-36.5703 26.0258  13
   1   1 -17 21.9154 32.3403   9
   1  -1 -16 569.490 140.628  13
   1   1 -16 647.812 143.076   9
  -1   1  16 271.591 123.311  19
   1   1 -16 666.210 133.941  14
  -1  -1  16 486.755 160.726  19
  -1  -1  15 31.1524 70.7345  19
   1   1 -15 8.77721 28.6684   9
   1  -1 -15-48.2238 30.1492  13
  -1   1  15 39.1085 60.5600  19
  -1  -1  14 9578.50 783.166  19
  -1   1  14 10326.2 843.181  19
   1   1 -14 9628.36 621.419   9
   1  -1 -13 9896.79 619.984  17
   1  -1 -13 10621.7 686.801  15
  -1   1  13 10102.3 833.041  19
  -1  -1  13 8186.13 723.695  19
   1   1 -13 8535.50 566.807  31
  -1  -1  12 1117.40 265.512  19
   1  -1 -12 1266.90 228.820  15
  -1   1  12 861.256 196.374  28
  -1   1  12 1413.69 298.687  19
   1  -1 -12 1348.22 223.735  17
   1   1 -12 1105.81 201.228  31
   1  -1 -11 13448.6 641.614   1
   1   1 -11 13309.8 578.766  36
   1   1 -11 13869.5 666.946  37
   1  -1 -10 27905.7 852.163  37
   1   1 -10 29209.4 805.531  36
   1   1 -10 29408.6 902.637  37
   1  -1 -10 28428.4 873.000   1
   1  -1  -9 2028.43 215.288  37
   1  -1  -9 2268.99 233.538   1
   1   1  -9 1833.36 210.140  37
   1   1  -9 2180.46 207.158  36
   1  -1  -8 8036.71 410.039   1
   1   1  -8 8135.93 367.143  36
   1  -1  -8 8038.47 400.615  37
   1   1  -8 7550.50 394.252  37
   1  -1  -7 885.485 126.622  37
   1  -1  -7 873.096 132.088   1
   1   1  -7 1044.85 120.783  36
   1   1  -7 822.974 95.4357  32
   1   1  -7 1158.50 143.670  37
   1  -1  -6 151.610 54.3867   1
   1   1  -6 138.273 36.8720  32
   1   1  -6 165.784 45.4325  36
   1   1  -6 136.932 50.5133  37
   1   1  -5 9194.26 300.005  32
   1   1  -5 9235.54 288.727  36
  -1   1   5 9191.68 404.692  33
   1   1  -5 9008.24 333.522  37
   1  -1  -5 9744.05 365.411   1
   1   1  -4 10454.7 307.839  32
  -1   1   4 10473.0 390.850  33
   1   1  -4 10176.8 268.910  36
   1   1  -4 10127.9 322.196  37
   1   1  -3 29524.8 404.596  36
   1   1  -3 31110.3 496.548  35
   1   1  -3 30371.5 499.125  32
  -1  -1   3 30086.0 519.248   3
   1   1  -3 29243.2 492.209  37
  -1   1   3 29504.7 574.515  33
  -1   1   2 42438.9 604.365  33
   1   1  -2 42559.9 542.182  35
  -1  -1   2 42166.1 522.438   3
   1   1  -2 41506.2 514.134  37
  -1   1   1 667.067 68.8086  33
  -1  -1   1 592.602 43.4170   1
  -1   1   1 539.629 52.3684  35
   1   1  -1 605.871 53.3760  37
  -1  -1   0 9901.86 219.275   1
  -1   1   0 10245.7 261.327  33
   1   1   1 204779. 1171.39  32
  -1  -1  -1 207100. 1176.11   1
   1   1   1 207445. 1351.80  34
  -1  -1  -2 950777. 2867.47   1
   1   1   2 951899. 2400.70  32
  -1  -1  -3 472693. 2246.38   1
   1   1   3 473781. 1633.39  32
  -1  -1  -3 472368. 1587.61  37
  -1   1  -3 474915. 2206.86  37
  -1   1  -3 475697. 1927.53  34
  -1   1  -4 85553.9 1010.14  37
  -1   1  -4 85778.4 958.320  36
  -1  -1  -4 82590.4 1023.05   1
  -1   1  -5 8204.51 321.970  36
  -1  -1  -5 7687.71 340.509   1
  -1   1  -5 7136.64 319.588  37
  -1  -1  -5 7689.92 265.092  37
  -1  -1  -6 23932.2 649.053   1
  -1   1  -6 23588.4 631.699  37
  -1   1  -6 25431.5 620.721  36
  -1  -1  -7 7845.43 394.292   2
  -1   1  -7 7059.35 353.525  36
  -1   1  -7 7089.40 373.234  37
  -1  -1  -7 7376.70 392.274   1
  -1  -1  -8 3058.92 275.213   1
  -1  -1  -8 3222.52 280.156   2
  -1   1  -8 2999.48 265.422  37
  -1   1  -8 3338.70 261.039  36
  -1   1  -9 360.921 95.0825  36
  -1  -1  -9 362.181 113.117   2
  -1  -1  -9 400.171 112.118   1
  -1   1  -9 298.445 93.5106  37
  -1  -1 -10 1730.29 238.846   1
  -1   1 -10 1560.77 220.438  37
  -1   1 -10 1651.70 211.862  36
   1   1  11 159.988 82.4920  19
  -1  -1 -11 238.093 91.9510  13
   1  -1  11 198.346 80.3367  19
  -1   1 -11 372.985 109.995   9
   1   1  11 238.836 122.321  28
  -1   1 -11 249.932 103.124  13
   1  -1  12 3755.69 485.768  19
  -1  -1 -12 3656.17 386.433  13
  -1   1 -12 3831.66 373.914  13
   1   1  12 4057.38 522.109  19
  -1   1 -12 4107.02 401.736   9
  -1   1 -13 6631.64 504.541   9
  -1   1 -13 5767.23 451.359  13
   1   1  13 6811.09 684.549  19
  -1   1 -13 6106.32 452.843  14
  -1  -1 -13 5653.66 480.037  13
  -1  -1 -14 1961.40 278.202  13
  -1   1 -14 1850.77 253.992   9
  -1   1 -14 1915.52 249.195  14
  -1   1 -14 1615.86 234.089  13
  -1   1 -15 506.403 117.190  13
  -1   1 -15 615.779 135.335  14
  -1  -1 -15 465.574 129.145  13
  -1   1 -16 35.0672 36.8460  14
  -1  -1 -16 28.7989 21.6368  13
  -1  -1 -17 8826.87 415.569  13
  -1  -1 -17 8056.82 351.812  14
  -1   1 -17 8607.59 374.863  14
  -1  -1 -17 7619.59 354.821  18
   1   2 -17 422.216 84.5396   9
   1  -2 -17 292.961 73.6003  13
   1   2 -16 92.0407 45.0680  14
   1  -2 -16 146.355 68.5546  13
   1   2 -16 113.715 63.9845   9
  -1   2  15 4863.64 493.013  19
   1   2 -15 4400.99 360.161  31
   1  -2 -15 4400.22 389.974  13
   1   2 -15 4663.15 380.597   9
   1   2 -15 4200.06 326.491  14
   1   2 -14 2976.58 323.129  31
  -1   2  14 3230.40 438.128  19
   1  -2 -14 3241.80 348.838  17
   1   2 -14 2907.11 298.452  14
  -1   2  14 2649.62 369.885  28
   1   2 -14 3256.96 345.038   9
   1   2 -13 5994.35 486.311   9
  -1   2  13 5794.57 568.605  28
   1   2 -13 5371.33 418.921  14
   1   2 -13 5323.21 451.241  31
   1  -2 -13 5341.20 463.710  17
  -1   2  13 5289.60 576.897  19
  -1   2  12 49027.4 1656.47  28
   1   2 -12 48659.7 1404.10   9
  -1   2  12 49371.0 1787.44  19
   1   2 -12 47397.1 1252.90  14
   1  -2 -12 51910.2 1459.14  17
   1   2 -12 52046.9 1440.04  31
   1  -2 -12 52506.5 1521.26  15
   1  -2 -11 38356.6 1291.06  15
  -1   2  11 40509.0 1486.75  28
   1   2 -11 36610.9 1093.17  14
   1   2 -11 40104.5 1257.74  31
   1  -2 -11 40181.6 1266.81  17
   1   2 -11 41048.2 1265.44   9
   1   2 -10 37209.2 1184.34  31
  -1   2  10 38396.5 1415.59  28
   1  -2  -9 12390.6 632.125   1
   1   2  -9 12386.4 608.415  37
   1   2  -8 173.616 77.9699  37
   1  -2  -8 223.858 88.0845   1
   1   2  -8 129.242 50.9199  35
   1   2  -7 2860.26 238.476  32
   1   2  -7 3101.62 257.841  35
   1  -2  -7 3039.59 286.907   1
   1   2  -7 3097.01 268.817  37
   1  -2  -6 33.4225 34.1560   1
   1   2  -6 183.718 62.6325  35
   1   2  -6 112.346 48.6366  37
   1   2  -6 186.758 60.4090  32
   1   2  -5 82.0576 40.0732  32
   1   2  -5 58.3204 39.5783  37
   1  -2  -5 121.411 52.4594   1
  -1   2   5 43.6743 32.9618  33
   1   2  -5 74.9763 42.7798  35
   1   2  -4 1964.68 180.591  32
   1   2  -4 1915.78 176.150  35
   1  -2  -4 1836.78 192.385   1
   1   2  -4 1631.99 161.937  37
  -1   2   4 2018.40 210.286  33
   1   2  -3 1161.89 133.416  35
   1   2  -3 1280.76 169.176  34
   1   2  -3 1265.41 142.059  32
  -1   2   3 1085.61 143.549  33
   1   2  -3 1129.14 127.159  37
   1   2  -2 1308.47 127.519  37
   1   2  -2 1486.27 173.068  34
   1   2  -2 1351.71 141.169  35
  -1   2   2 1327.45 143.705  33
   1   2  -2 1241.56 137.594  32
  -1  -2   2 1228.54 110.183   3
   1   2  -1 8452.59 349.377  32
   1   2  -1 9631.85 422.098  34
  -1  -2   1 8827.32 297.588   1
  -1   2   1 8512.20 317.340  35
  -1   2   1 8449.84 339.916  33
   1   2   0 539.797 86.0082  32
   1   2   0 486.100 96.2733  34
  -1   2   0 512.035 82.1979  35
  -1   2   0 547.933 96.4068  34
  -1   2   0 383.667 68.7643  33
  -1  -2   0 394.396 67.7683   1
  -1   2  -1 54424.0 934.284  34
  -1  -2  -1 52959.4 846.545   1
   1   2   1 54493.1 859.796  32
   1   2   1 53573.8 1010.15  34
  -1   2  -1 51703.4 834.563  35
   1   2   2 41069.9 894.658  34
  -1  -2  -2 39497.7 788.057   1
  -1   2  -2 38044.1 790.232  34
   1   2   2 40364.2 732.099  32
  -1   2  -2 38065.6 698.915  33
  -1   2  -2 39239.1 770.064  35
   1   2   3 13593.1 527.830  34
  -1  -2  -3 13468.4 487.680   1
  -1   2  -3 12045.8 455.177  34
  -1   2  -3 12541.0 419.602  33
  -1   2  -4 230031. 1898.89  33
  -1   2  -4 223401. 2083.40  37
  -1  -2  -4 228670. 2146.69   1
   1   2   4 228691. 2241.82  34
  -1  -2  -5 224918. 2270.46   1
   1   2   5 227208. 2332.06  34
  -1   2  -5 222555. 1968.70  33
  -1   2  -5 223364. 2179.54  37
  -1  -2  -6 65901.1 1300.86   1
  -1   2  -6 65996.3 1252.77  37
  -1  -2  -7 5801.84 411.546   1
  -1   2  -7 5453.63 386.133  37
  -1  -2  -8 104.999 74.0404   1
  -1   2  -8-17.0917 38.2067  37
  -1  -2  -9 3704.95 356.672   2
   1   2   9 4267.75 474.705  28
  -1   2  -9 4197.77 394.676  31
  -1   2  -9 4162.23 390.048   9
  -1   2  -9 4690.90 382.049  14
  -1   2 -10 374.177 109.891   9
   1   2  10 246.051 109.588  25
  -1   2 -10 442.690 122.244  14
   1   2  10 383.793 138.815  28
  -1   2 -10 509.995 138.777  31
   1   2  11-84.1529 103.536  19
   1   2  11 128.963 86.1186  25
  -1   2 -11 96.8900 76.0180   9
  -1  -2 -11-27.2880 60.7192  17
  -1   2 -11 66.9171 68.3695  31
   1   2  11 32.8845 65.6225  28
  -1  -2 -11 33.2514 41.7298  13
  -1   2 -11-34.3545 47.7915  14
  -1  -2 -12 745.495 172.990  13
  -1   2 -12 863.562 181.424   9
  -1   2 -12 820.084 165.544  14
  -1  -2 -13 2156.85 293.251  13
  -1   2 -13 1872.07 262.640   9
  -1   2 -13 2029.44 253.431  14
  -1   2 -14 33.8893 32.0902  14
  -1   2 -14 52.3386 31.5687   9
  -1   2 -14 20.2500 40.1900   5
  -1  -2 -14 25.5361 29.5914  13
  -1   2 -15 1588.54 189.193  14
  -1  -2 -15 1371.62 197.179  13
  -1   2 -15 1310.04 181.342   9
  -1  -2 -16 126.355 51.0393  13
  -1   2 -16 47.5870 22.9102   4
  -1   2 -16 143.893 51.3457   9
  -1   3  16 470.407 94.0103  30
   1   3 -16 493.958 81.9685   9
   1   3 -15 729.356 124.806   9
   1  -3 -15 503.016 105.280  13
   1   3 -15 636.779 109.046   5
  -1   3  14-53.9151 80.9398  28
   1  -3 -14 81.0317 48.6909  13
   1   3 -14 154.754 68.1158   9
   1  -3 -14 17.4519 26.7892  17
   1   3 -13 196.221 86.1091   9
   1  -3 -13 28.1999 49.0177  17
  -1   3  13 95.9816 55.6949  28
  -1   3  12 1312.79 235.977  25
   1  -3 -12 1498.41 234.197  17
   1   3 -12 1435.71 229.724   9
  -1   3  12 1576.47 292.215  28
   1   3 -12 1563.08 238.040  31
   1   3 -11 499.371 143.326   9
  -1   3  11 369.237 119.544  25
  -1   3  11 469.771 172.309  28
   1   3 -11 510.456 119.146   7
   1  -3 -11 557.539 158.019  17
   1   3 -11 369.853 118.231  31
   1   3 -10 7609.15 550.267  31
  -1   3  10 7102.49 540.090  23
   1   3 -10 7017.18 484.102   7
  -1   3  10 7400.71 592.498  25
  -1   3  10 8501.38 703.699  28
   1   3 -10 8457.08 579.400   9
   1   3  -9 21059.6 846.112   7
   1   3  -9 21048.1 830.372   6
  -1   3   9 24198.8 1185.61  28
  -1   3   9 21847.5 945.663  23
   1   3  -9 21625.7 924.881  31
  -1   3   9 21722.6 1015.20  25
   1   3  -9 22548.5 934.471   9
  -1   3   8 59195.3 1535.00  23
   1   3  -8 58109.6 1508.20  31
   1   3  -8 54606.3 1434.17   9
  -1   3   8 59596.0 1655.27  25
   1   3  -8 54641.7 1355.22   7
   1   3  -8 57687.9 1374.66   6
  -1   3   8 60223.2 1633.77  26
  -1   3   7 9026.89 613.553  26
   1   3  -7 8006.91 509.871   7
  -1   3   7 9458.69 650.142  25
  -1   3   7 9065.26 590.307  23
   1   3  -7 8275.97 553.655  31
   1   3  -7 7313.62 508.132   9
   1   3  -6 2324.53 263.168  35
   1  -3  -6 2404.26 300.861   1
  -1   3   6 2233.57 299.366  34
   1   3  -5 2682.10 275.011  35
  -1   3   5 2682.98 321.355  34
   1  -3  -5 3273.79 340.001   1
  -1   3   4 62.6820 43.3962  34
   1  -3  -4 92.9855 67.9816   1
   1   3  -4 107.050 61.0264  35
   1   3  -3 823.802 171.431  34
   1  -3  -3 922.646 170.234   1
  -1   3   3 1079.01 188.824  34
  -1   3   2 1428.36 212.945  34
   1   3  -2 1584.67 233.079  34
   1   3  -1 25023.2 914.107  34
  -1   3   1 24035.2 856.518  34
   1   3   0 45996.8 1241.42  34
  -1   3   0 43958.8 1161.55  34
  -1   3  -1 22344.3 726.525  35
   1   3   1 24081.5 899.901  34
  -1   3  -1 23147.9 825.750  34
   1   3   2 174.819 84.7212  34
  -1   3  -2 61.6920 38.7225  35
  -1   3  -3 35.6675 41.8373  35
   1   3   3 55.4657 51.3652  34
  -1   3  -3 101.754 51.9218  34
   1   3   4 44.6221 61.5761  34
  -1   3  -4 26.4540 39.3547  35
  -1  -3  -5 2327.41 282.146   1
   1   3   5 1989.29 282.131  34
  -1   3  -5 1813.29 229.954  35
   1   3   6-5.94973 35.5370  23
   1   3   6 15.3298 58.0886  34
  -1  -3  -6-31.8599 55.0593   1
   1   3   6 2.69311 51.7792  28
   1   3   6 15.6334 41.2177  25
  -1   3  -6 47.3161 22.3942   9
  -1   3  -7 3303.15 346.771   9
   1   3   7 3135.57 387.574  25
   1   3   7 3585.13 370.053  23
   1   3   7 3289.67 432.527  28
   1   3   8 3800.78 437.918  25
   1   3   8 3590.42 460.825  28
  -1   3  -8 3386.91 353.812   9
   1   3   9 946.681 221.980  25
  -1   3  -9 826.062 175.660   9
   1   3   9 974.185 240.014  28
   1   3  10 803.743 200.849  25
  -1   3 -10 938.631 189.782   9
   1   3  10 1076.35 258.658  28
  -1   3 -11 152.779 76.2828   9
  -1   3 -11 99.3175 55.4925   5
   1   3  11 1.10805 64.8546  28
   1   3  11 118.557 78.4763  25
   1   3  12 1198.98 215.698  25
  -1   3 -12 1370.53 203.652   5
  -1   3 -12 1355.52 206.293   9
  -1   3 -13 22.0970 35.6242   9
  -1   3 -13 16.6958 23.9959   5
   1   3  13 113.118 51.1731  25
   1   3  14 569.737 126.512  30
  -1   3 -14 474.647 99.9083   9
  -1   3 -14 528.485 100.021   5
   1   3  15 293.364 77.1851  30
  -1   3 -15 383.276 74.9279   9
  -1   4  13 53.2060 38.2991  25
  -1   4  13 136.805 58.1802  30
   1   4 -13 174.553 49.8460   5
   1   4 -13 115.881 38.3906   9
   1   4 -12 777.658 123.700   5
  -1   4  12 524.952 140.256  28
   1   4 -12 433.491 88.1555   9
  -1   4  12 584.230 126.689  25
  -1   4  12 539.065 120.738  30
   1   4 -11 5.82855 34.1508   9
  -1   4  11-35.6290 64.2338  25
  -1   4  11-93.2173 50.7937  30
  -1   4  11-56.0072 37.0281  28
   1   4 -11-39.9429 43.5933   5
   1   4 -10 364.616 91.0871   6
  -1   4  10 356.990 121.984  25
  -1   4  10 457.214 129.557  30
  -1   4  10 398.686 133.486  28
   1   4 -10 370.619 101.077   5
  -1   4   9 769.000 187.034  28
   1   4  -9 735.082 147.526   7
  -1   4   9 845.887 186.159  23
   1   4  -9 825.169 154.787   5
   1   4  -9 865.535 151.884   6
  -1   4   9 727.986 184.295  25
  -1   4   9 664.087 170.372  30
  -1   4   8 637.421 159.052  23
  -1   4   8 471.053 151.544  25
   1   4  -8 475.066 123.452   6
  -1   4   8 351.572 123.191  30
   1   4  -8 485.900 125.467   7
   1   4  -8 471.886 116.602   5
  -1   4   8 593.856 183.595  28
   1   4  -7 370.436 102.093   5
  -1   4   7 297.342 128.757  25
   1   4  -7 335.878 103.928   6
   1   4  -7 256.412 91.2714   7
  -1   4   7 384.688 137.814  30
  -1   4   7 455.809 132.932  23
  -1   4   7 389.094 148.135  28
  -1   4   6 2856.62 394.198  28
  -1   4   6 3621.05 417.982  25
  -1   4   6 3259.65 363.732  23
   1   4  -6 3065.77 328.386   7
   1   4  -6 3214.74 329.530   6
  -1   4   5 1247.67 251.125  25
   1   4  -5 1160.27 196.550   6
   1   4  -5 1081.95 196.145   7
  -1   4   5 1136.43 215.140  23
  -1   4   5 1113.14 207.491  24
   1   4  -4 450.520 128.757   6
  -1   4   4 308.557 112.824  24
  -1   4   4 434.858 151.260  25
  -1   4   3 3842.11 379.190  24
   1   4  -3 4209.42 378.039   6
  -1   4   2 688.160 147.563   8
  -1   4   2 457.911 135.216  24
   1   4  -2 713.700 152.482   6
   1   4  -2 523.003 169.488  11
  -1   4   2 549.195 135.446  27
   1   4  -1 49.6097 39.5160   6
   1   4  -1-28.8213 41.8083  24
  -1   4   1 101.333 58.9807   8
  -1   4   1 88.0758 62.7065  24
  -1   4   1 47.7968 29.2779  27
   1   4  -1 33.1873 80.2764  11
  -1   4   1 13.1994 41.1289   6
   1   4   0 587.840 136.789   6
   1   4   0 685.654 159.712  24
  -1   4   0 754.798 163.380  27
  -1   4   0 625.250 141.290   6
  -1   4   0 515.257 127.790   8
  -1   4  -1 48.1139 36.2552   8
  -1   4  -1 97.6538 71.9813  27
   1   4   1 96.3412 57.8305  24
  -1   4  -1 30.5147 29.7414   6
   1   4   1 121.512 73.1948   6
   1   4   2 4239.51 415.213  24
  -1   4  -2 4448.79 382.837   6
  -1   4  -2 3745.85 353.425   8
   1   4   2 3658.38 425.540  25
  -1   4  -3 2376.94 282.254   6
   1   4   3 2278.61 305.366  24
   1   4   3 2078.92 329.418  30
   1   4   3 1982.22 321.469  25
   1   4   4 766.011 202.180  30
   1   4   4 553.020 165.925  24
  -1   4  -4 718.837 158.440   6
   1   4   4 294.263 125.151  25
  -1   4  -4 548.982 133.576   5
  -1   4  -5 3121.05 323.217   6
   1   4   5 2873.52 384.387  30
  -1   4  -5 2741.35 296.354   5
   1   4   5 3009.63 398.578  25
  -1   4  -6 35.1936 59.0009   6
   1   4   6 10.4976 50.0643  25
   1   4   6 19.2270 95.3832  30
  -1   4  -6 58.4410 54.5274   5
  -1   4  -7-18.4367 49.5253   5
   1   4   7 52.7744 36.5097  25
  -1   4  -7-1.10561 44.3515   6
   1   4   7 4.27878 46.3004  28
   1   4   7 13.6164 62.9920  30
  -1   4  -7-8.89130 58.7434   9
   1   4   8 1506.07 251.604  25
   1   4   8 1708.96 285.379  28
  -1   4  -8 1730.31 230.744   5
   1   4   8 1638.80 279.324  30
  -1   4  -8 1418.03 207.948   9
  -1   4  -9 784.635 147.871   5
   1   4   9 794.274 183.481  30
   1   4   9 547.038 142.904  25
  -1   4  -9 701.375 137.757   9
   1   4  10 358.574 112.016  25
   1   4  10 520.989 143.833  30
  -1   4 -10 388.310 94.4011   5
  -1   4 -10 530.167 112.977   9
  -1   4 -11 1552.21 178.095   5
   1   4  11 1669.00 227.178  25
   1   4  11 1765.13 236.900  30
   1   4  12 963.973 147.448  25
  -1   4 -12 1028.34 129.010   5
   1   4  12 1116.00 167.589  30
  -1   5   9-16.3229 21.6381  25
   1   5  -9-1.22729 10.9452  24
  -1   5   8 857.881 147.004  25
   1   5  -8 933.172 138.839  24
   1   5  -7 43.6826 21.0928  24
  -1   5   7-98.7906 82.6765  25
   1   5  -6-31.6068 41.0698  24
   1   5  -6-46.7797 36.3446   6
  -1   5   6 8.31663 34.2186  25
  -1   5   6 70.1905 36.4419  23
   1   5  -5 2435.66 242.221   6
  -1   5   5 1961.61 216.631  23
  -1   5   5 2344.82 282.089  25
   1   5  -5 2454.24 268.021  24
  -1   5   4 57.4779 53.7502  23
  -1   5   4-38.8444 56.7809  25
   1   5  -4 55.6421 50.3858   6
   1   5  -4-16.4287 41.1556  24
   1   5  -3 1142.63 171.512   6
   1   5  -3 875.857 163.378  24
  -1   5   3 861.091 167.084  25
  -1   5   3 962.217 168.764  24
  -1   5   2 79.5928 70.5172  24
   1   5  -2 7.06393 49.4716  24
  -1   5   2 6.58524 37.6323  25
   1   5  -1 316.463 98.2941  24
  -1   5   1 372.623 102.760  24
  -1   5   0 210.160 79.3544  24
   1   5   0 212.624 75.3242  24
   1   5   1 919.088 179.026  24
  -1   5  -1 745.386 159.239  24
  -1   5  -2 65.2914 40.7988  24
  -1   5  -2-5.37509 24.7615   8
   1   5   2 16.4224 55.4153  24
   1   5   3-31.9707 68.7344  25
  -1   5  -3 48.3926 28.8762   8
   1   5   3-1.59606 35.1994  11
  -1   5  -3 1.54042 25.6510  24
  -1   5  -4 6066.66 411.103  24
   1   5   4 4934.06 405.668  25
   1   5   4 5186.78 435.007  11
  -1   5  -4 5197.04 336.803   8
  -1   5  -5 6681.55 366.446   8
   1   5   5 6105.26 454.552  11
   1   5   5 6121.16 443.415  25
   1   5   6 3049.03 297.810  25
  -1   5  -6 3589.49 288.960  24
  -1   5  -6 3045.67 233.278   8
   1   5   6 3094.29 306.182  11
   1   5   7 210.481 75.5095  11
  -1   5  -7 321.677 83.1634  24
  -1   5  -7 305.861 67.2646   8
   1   5   7 277.125 90.3728  25
  -1   5  -8 23.7320 23.7227  24
   1   5   8 36.1935 32.8983  25
   2   0 -19-12.5560 22.9135  14
  -2   0  18 47.1807 22.3938  19
   2   0 -18 9.45220 29.8933  13
  -2   0  17-97.5210 68.2280  19
   2   0 -17-91.7589 49.7662  13
   2   0 -16 210.119 86.4504  13
  -2   0  16 292.703 95.9810  19
  -2   0  15 48.1861 93.4119  19
   2   0 -15-46.9508 58.4937  13
  -2   0  14 81.0775 101.209  19
   2   0 -14-21.6213 89.4519  15
   2   0 -13-96.7393 72.6820  15
  -2   0  13 62.6356 117.422  19
   2   0 -12 3128.00 323.303  37
  -2   0  12 3812.45 490.273  19
   2   0 -12 3521.65 373.874  15
   2   0 -12 3986.02 375.681  17
   2   0 -11 32.6939 27.9081  37
   2   0 -10 32474.7 918.510  37
   2   0  -9 28.1123 23.0944  37
   2   0  -9-15.3148 20.0674   1
   2   0  -8 270100. 1969.58   1
   2   0  -8 281520. 2328.19  37
   2   0  -7-12.2566 13.3106   1
   2   0  -7-11.3214 28.1223  37
   2   0  -6 1631.66 127.585   1
   2   0  -6 1670.92 158.478  37
  -2   0   5 1.79502 14.3582  33
   2   0  -5-0.01189 4.03319  35
   2   0  -5 7.47323 14.7122   1
  -2   0   4 11848.0 346.278  33
  -2   0   3 6.52086 13.4480  33
  -2   0   2 72464.4 639.136  33
  -2   0   1 30.9422 28.3417   2
  -2   0   1 25.0957 14.7295  33
  -2   0   0 74351.6 497.187  36
  -2   0  -1 23.6527 17.7835  36
  -2   0  -2 51732.2 544.355  37
  -2   0  -3-7.90108 14.8059  37
  -2   0  -3 4.74963 13.1577   1
  -2   0  -4 41512.0 621.375  37
  -2   0  -4 41932.3 727.519   1
  -2   0  -5-0.92178 12.1747  37
  -2   0  -5-5.91773 31.9686   1
  -2   0  -6 8929.20 401.017   1
  -2   0  -6 8437.08 345.844  37
  -2   0  -6 8238.99 431.215   2
  -2   0  -7 14.7008 29.9974  37
  -2   0  -7 63.0264 63.5879   2
  -2   0  -7-13.4029 32.6588   1
  -2   0  -8 44645.2 1049.56   1
  -2   0  -8 45392.5 1069.75   2
  -2   0  -9 16.2655 43.1142   1
  -2   0 -10 2662.99 288.989  36
   2   0  11-40.8797 120.499  19
  -2   0 -11 44.3242 58.5586  13
  -2   0 -12 1091.80 207.927  13
  -2   0 -13 45.3506 40.7338  13
  -2   0 -14 72.8933 35.1342  13
  -2   0 -14 102.355 64.0727  18
  -2   0 -15 38.3269 52.9195  14
  -2   0 -15 66.8928 47.3152  18
  -2   0 -15 67.8680 61.2798  13
  -2   0 -16 3869.28 301.765  13
  -2   0 -16 3405.14 262.928  14
  -2   0 -17-12.7580 11.5398  14
   2  -1 -18 91.9007 43.4882  13
   2   1 -18 47.3525 28.9770  14
   2   1 -18-18.5766 15.6112   9
   2  -1 -17 41.5663 28.9946  13
   2   1 -17 108.408 56.3152  14
   2   1 -17 47.8783 35.0138   9
  -2   1  17-7.24714 57.7937  19
   2  -1 -16 541.739 133.769  13
  -2   1  16 711.227 202.879  19
  -2  -1  16 714.972 203.089  19
   2   1 -16 1032.51 187.335   9
  -2  -1  15 212.602 113.136  19
  -2   1  15 253.005 136.086  19
   2   1 -15 158.919 82.1043   9
   2   1 -14 605.912 147.241  31
  -2   1  14 703.221 219.756  19
   2  -1 -14 769.905 191.860  15
  -2  -1  14 846.291 218.846  19
   2  -1 -14 480.855 125.579  17
   2  -1 -13 2232.02 289.822  17
   2  -1 -13 2660.39 341.398  15
  -2   1  13 2695.76 430.388  19
   2   1 -13 2019.42 278.948  31
  -2  -1  13 2329.43 380.310  19
   2   1 -12 1528.04 237.735  31
   2   1 -12 2367.14 367.887  21
   2  -1 -12 2117.03 303.661  15
   2  -1 -12 2028.18 274.293  17
  -2  -1  12 1723.53 324.085  19
  -2   1  12 2101.88 359.330  19
   2  -1 -11 19295.4 743.086   1
   2  -1 -11 19991.4 785.752  37
   2   1 -11 20821.3 805.598  37
   2   1 -10 13267.8 602.422  37
   2  -1 -10 13619.5 623.019  37
   2  -1 -10 13804.6 596.592   1
   2  -1  -9 371.335 96.2314   1
   2   1  -9 425.941 87.3646  36
   2   1  -9 404.191 101.837  37
   2  -1  -9 524.007 117.274  37
   2   1  -8 1578.93 179.896  37
   2   1  -8 1479.50 145.779  36
   2  -1  -8 1337.51 176.850  37
   2   1  -8 1347.00 136.814  35
   2  -1  -8 1722.98 190.952   1
   2   1  -7 3687.36 219.878  32
   2  -1  -7 3550.65 254.331   1
   2   1  -7 3693.38 211.931  35
   2   1  -7 3570.88 204.971  36
   2   1  -7 3806.52 259.991  37
   2   1  -6 32582.4 702.268  37
   2   1  -6 30810.8 576.530  35
   2   1  -6 31350.3 617.572  32
   2  -1  -6 31904.3 710.779   1
   2   1  -6 30848.4 535.578  36
  -2   1   6 33191.7 832.981  33
  -2  -1   5 12030.3 437.433   3
   2   1  -5 11930.2 368.910  32
   2   1  -5 11830.8 388.599  37
   2   1  -5 12067.5 290.565  36
  -2   1   5 13380.0 477.883  33
   2   1  -5 12053.2 338.698  35
   2   1  -4 5066.15 231.397  32
   2   1  -4 5063.87 230.274  37
  -2  -1   4 4955.77 257.531   3
  -2   1   4 5000.22 264.592  33
   2   1  -4 4864.09 155.302  36
   2   1  -4 4960.73 207.290  35
   2   1  -3 45701.6 673.564  32
   2   1  -3 44545.5 597.474  35
   2   1  -3 44505.6 613.541  37
  -2   1   3 45362.3 724.367  33
  -2  -1   3 45730.0 695.774   3
  -2   1   2 672.808 55.4422  35
   2   1  -2 766.221 68.9001  37
  -2   1   2 748.849 87.8113  33
   2   1  -1 2939.28 108.729  37
  -2  -1   1 2770.98 96.3540   1
   2   1  -1 3152.99 166.684  32
  -2   1   1 3183.69 174.797  33
  -2   1   0 32537.3 571.620  33
   2   1   0 33487.9 618.148  34
  -2   1   0 28788.3 309.640   3
  -2  -1   0 29314.5 409.021   1
   2   1   0 30446.8 508.801  32
  -2  -1  -1 9.77995 10.4096   1
   2   1   1 8.55812 14.1077  34
  -2   1  -1-7.21144 14.8722  33
   2   1   2 1713.27 135.714  34
  -2  -1  -2 1741.47 129.981   1
  -2   1  -2 1966.94 106.926  34
  -2   1  -2 1657.16 126.930  36
   2   1   2 1644.48 112.028  32
  -2   1  -3 3889.14 206.903  36
  -2  -1  -3 4445.80 234.477   1
  -2   1  -3 4109.74 225.729  37
   2   1   3 3979.23 165.495  32
   2   1   3 4161.15 216.824  34
  -2  -1  -4 51671.3 883.203   1
   2   1   4 49285.9 764.056  34
  -2   1  -4 50476.4 803.471  36
  -2   1  -5 152130. 1607.23  37
  -2  -1  -5 156532. 1676.45   1
  -2   1  -5 155123. 1513.02  36
  -2  -1  -6 27820.8 765.474   1
  -2  -1  -6 29973.9 820.547   2
  -2   1  -6 28192.3 745.739  37
  -2   1  -6 28066.2 698.454  36
  -2  -1  -7 101.742 72.8063   2
  -2   1  -7 5.41217 24.4860  36
  -2  -1  -7 47.7336 49.6306   1
  -2   1  -7-7.55495 36.5809  37
  -2   1  -8 201.549 68.9542  37
  -2  -1  -8 341.256 114.279   2
  -2  -1  -8 187.110 67.7429   1
  -2   1  -9 989.621 163.916  36
  -2  -1  -9 849.165 183.694   2
  -2   1  -9 974.013 169.849  37
  -2  -1  -9 967.536 176.858   1
  -2   1 -10 10.0304 47.3698   9
  -2  -1 -10 93.6690 44.2893  13
   2   1  10 65.5251 59.9171  19
  -2   1 -10 3.60758 52.9448  37
  -2   1 -10 2.93728 40.8301  13
  -2   1 -11 938.227 176.479  14
  -2   1 -11 836.671 171.430  13
  -2  -1 -11 925.779 193.661  13
  -2   1 -11 1086.81 201.880   9
   2   1  11 786.457 226.016  19
  -2  -1 -12 1288.93 234.095  13
  -2   1 -12 1115.12 200.163  14
  -2   1 -12 1037.46 196.120   9
  -2   1 -12 1023.70 199.908  13
  -2  -1 -13-43.9076 65.4409  13
  -2   1 -13 27.5526 66.5896   9
  -2   1 -13-48.3105 55.3767  13
  -2   1 -13 22.8156 42.4726  14
  -2   1 -14 37.2877 54.3216  14
  -2   1 -14-56.6806 45.2218  13
  -2  -1 -14 36.8507 29.8989  13
  -2  -1 -15 1668.59 224.074  13
  -2   1 -15 1602.41 199.480  14
  -2  -1 -16 793.414 133.691  13
  -2  -1 -16 920.111 141.036  18
  -2  -1 -16 792.375 113.184  14
  -2   1 -16 847.460 125.442  14
  -2  -1 -17 6334.04 308.963  13
  -2   1 -17 6705.60 315.438   4
   2  -2 -17 83.1204 50.7283  13
   2   2 -17 117.939 51.1111   9
   2   2 -16 804.085 124.445  14
   2  -2 -16 1052.72 174.211  13
  -2   2  16 959.366 202.227  19
   2   2 -16 1070.34 168.803   9
   2   2 -16 878.992 145.144  31
   2   2 -15-15.5876 34.4342   9
  -2   2  15 14.3946 64.2847  28
  -2   2  15-80.8744 74.5976  19
   2   2 -15 8.79995 23.8330  31
   2  -2 -15 97.9681 63.6621  17
   2   2 -15-12.0998 31.7838  14
   2  -2 -14 850.757 174.729  17
   2   2 -14 791.827 177.626   9
   2   2 -14 690.312 160.591  31
  -2   2  14 563.632 188.474  19
  -2   2  14 599.738 166.174  28
   2  -2 -14 770.889 180.912  15
   2   2 -14 753.197 154.990  14
   2  -2 -13 593.634 162.956  15
  -2   2  13 448.765 160.530  19
   2   2 -13 537.013 149.456  31
   2   2 -13 472.166 124.579  14
   2  -2 -13 380.239 125.008  17
   2   2 -13 696.367 171.234   9
  -2   2  13 500.355 173.987  28
   2  -2 -12 265.940 126.047  15
  -2   2  12 55.3160 63.6623  28
  -2   2  12 71.9580 99.5506  19
   2   2 -12 176.565 89.9991  31
   2  -2 -12 247.577 115.501  17
   2   2 -11 1774.19 308.345  21
   2  -2 -11 1424.02 246.844  15
   2   2 -11 1649.07 256.457  31
  -2   2  11 1812.66 308.276  28
  -2   2  10 792.251 172.721  23
   2   2 -10 374.172 118.762  31
  -2   2  10 562.367 158.977  16
   2  -2  -9 445.525 118.675   1
   2   2  -9 483.292 115.152  37
   2   2  -8 1252.23 165.094  35
   2  -2  -8 1530.47 214.742   1
   2   2  -8 1041.28 151.358  32
   2   2  -8 1354.07 189.177  37
   2  -2  -7 1107.00 175.848   1
  -2   2   7 1173.99 199.194  33
   2   2  -7 1194.59 166.718  37
   2   2  -7 1055.16 146.469  35
   2   2  -7 1308.20 168.091  32
   2   2  -6 6231.96 353.559  32
   2   2  -6 6509.58 350.148  35
   2  -2  -6 6635.37 400.716   1
  -2   2   6 7290.39 468.621  33
   2   2  -6 6686.16 366.534  37
   2   2  -5 4.41687 23.4056  32
  -2  -2   5 12.6005 12.2830   3
   2   2  -5 8.19021 22.8775  37
  -2   2   4 3264.50 268.564  33
   2   2  -4 2914.06 210.530  37
   2   2  -4 2785.24 224.808  32
  -2  -2   4 2643.67 213.583   3
   2   2  -4 2900.12 222.658  35
  -2   2   3 1844.54 186.923  33
   2   2  -3 1866.24 156.680  37
  -2  -2   3 1798.51 162.876   3
   2   2  -3 1846.76 176.543  32
  -2   2   2 84.1439 46.3782  33
   2   2  -2 54.7410 26.7367  37
  -2   2   2 55.5286 32.2263  35
   2   2  -2 109.630 64.8959  34
   2   2  -2 53.6190 35.2493  32
  -2   2   1 3571.59 207.125  35
   2   2  -1 4345.41 302.983  34
  -2   2   1 4271.06 261.489  33
   2   2  -1 4273.18 258.327  32
  -2   2   0 93.6743 39.2770  33
   2   2   0 67.1353 28.3077  34
  -2   2   0 131.198 38.6529  35
   2   2   0 138.649 47.8779  32
  -2  -2   0 125.123 38.6612   1
  -2  -2  -1 3833.22 222.554   1
  -2   2  -1 4179.16 258.068  33
   2   2   1 4122.17 294.419  34
  -2   2  -1 3887.91 250.110  34
  -2   2  -1 4251.76 253.238  35
   2   2   1 4267.32 247.315  32
   2   2   2 71673.4 1242.29  34
  -2   2  -2 70220.4 1086.22  33
  -2   2  -2 60754.7 988.415  34
  -2  -2  -2 68209.6 1024.40   1
   2   2   2 63129.7 951.241  32
  -2  -2  -3 81379.1 1226.99   1
   2   2   3 84216.4 1374.91  34
  -2   2  -3 84009.4 1254.19  33
   2   2   4 45126.7 1040.01  34
  -2   2  -4 47327.4 974.616  33
  -2  -2  -4 45348.3 987.042   1
   2   2   5 123259. 1766.49  34
  -2   2  -5 127701. 1670.36  33
  -2  -2  -5 126913. 1755.78   1
  -2   2  -6 62313.8 1229.67  33
  -2   2  -6 61391.8 1293.50  37
  -2  -2  -6 64490.1 1347.59   1
  -2  -2  -7 352.811 106.368   1
  -2  -2  -7 163.171 41.9222   2
  -2   2  -7 286.051 95.9135  33
  -2   2  -7 392.144 116.201  37
  -2  -2  -8 2441.58 301.655   2
  -2  -2  -8 2285.08 288.705   1
  -2   2  -8 1973.19 258.756  37
  -2   2  -9 2632.49 292.728  14
  -2   2  -9 3041.53 335.491   9
  -2  -2  -9 2350.26 303.525  13
   2   2   9 2296.64 330.341  25
   2   2   9 2572.99 372.694  28
  -2  -2 -10 341.017 123.197  13
   2   2  10 461.015 144.658  25
  -2   2 -10 444.204 124.929   9
  -2   2 -10 463.788 136.182  14
  -2   2 -11 46.7956 43.0159   9
  -2   2 -11-26.6499 48.4278  14
  -2  -2 -11-31.2669 55.8072  13
   2   2  11 63.0837 61.5579  25
  -2   2 -11 31.2873 52.6402   5
   2   2  12 40.4687 69.0686  25
  -2   2 -12 26.1884 33.3078   5
  -2   2 -12 47.4088 37.7039  14
  -2   2 -12 8.60566 38.7887   9
  -2  -2 -12 28.7484 43.8950  13
  -2  -2 -13-10.9199 63.0019  13
  -2   2 -13 42.1048 40.8729   9
  -2   2 -13-2.84458 27.6422   5
  -2   2 -13 31.4476 26.1662  14
  -2   2 -14 409.692 104.986   9
  -2  -2 -14 279.062 99.1922  13
  -2   2 -14 365.638 98.2377  14
  -2  -2 -15 41.7987 34.7384  13
  -2   2 -15 26.0157 35.9089   4
  -2   2 -15 17.9553 19.0227   9
  -2   2 -16 263.007 64.0801   4
  -2  -2 -16 196.754 59.7793  18
   2  -3 -16 469.467 85.6145  13
   2   3 -16 473.657 80.3230   5
   2   3 -16 495.347 87.9502   9
  -2   3  16 642.644 110.847  30
   2  -3 -15 335.946 91.8327  13
   2   3 -15 425.266 97.4003   9
   2   3 -14-40.9107 60.7954  31
   2   3 -14-8.13303 33.6232   9
   2  -3 -14 4.75932 43.4112  17
  -2   3  14 5.30412 43.6017  28
   2   3 -13 79.7967 55.3933  31
   2   3 -13 214.811 72.5580   7
  -2   3  13 104.145 76.9578  28
   2  -3 -13 70.6554 55.1173  17
   2   3 -13 165.161 81.4014   9
  -2   3  12 1699.13 265.766  25
   2   3 -12 1688.88 227.409   7
   2   3 -12 1717.89 252.514   9
   2   3 -12 1997.74 271.095  31
   2  -3 -12 1946.39 279.638  17
  -2   3  12 1640.87 299.202  28
   2   3 -11 373.544 113.381   7
  -2   3  11 422.729 142.902  25
  -2   3  11 443.810 172.214  28
   2   3 -11 559.925 147.480  31
   2   3 -11 281.693 107.878   9
  -2   3  10 12816.4 863.014  28
   2   3 -10 9591.41 567.343   6
  -2   3  10 10587.4 694.545  25
   2   3 -10 10896.6 616.804   7
  -2   3  10 11071.0 670.673  23
   2   3 -10 11035.9 664.207  31
   2   3 -10 11202.9 666.314   9
  -2   3   9 10107.8 677.751  26
   2   3  -9 9769.00 625.883  31
  -2   3   9 8967.80 601.611  23
  -2   3   9 10075.5 685.294  25
   2   3  -9 8745.32 582.548   9
   2   3  -9 10106.1 594.011   7
   2   3  -8 65569.4 1500.38   7
  -2   3   8 68805.6 1734.13  26
   2   3  -8 70575.5 2030.74  11
   2   3  -8 65449.3 1597.01  31
  -2   3   8 63045.6 1572.29  23
   2   3  -7 3974.63 361.760   7
   2   3  -7 4275.50 495.029  11
  -2   3   7 4441.30 435.223  26
   2   3  -7 3703.70 366.824  31
  -2   3   7 3508.34 400.935  16
  -2   3   7 4271.47 400.872  23
   2  -3  -6 1084.21 203.077   1
   2   3  -6 988.461 173.161  32
  -2   3   5 2037.88 277.268  33
   2  -3  -5 2118.66 278.569   1
   2   3  -5 1766.15 227.209  32
   2   3  -4 660.728 137.606  32
  -2   3   4 448.202 122.571  34
  -2   3   3 362.068 115.296  34
   2   3  -3 268.837 84.4329  32
  -2   3   2 19.8029 46.3406  34
   2   3  -2 63.2056 31.3780  32
   2   3  -2 90.2866 76.8249  34
   2   3  -1 115.622 73.0033  34
  -2   3   1 219.117 81.2609  34
   2   3  -1 225.496 69.1332  32
   2   3   0 22.3152 23.4051  32
   2   3   0 13.8602 49.1375  34
  -2   3   0-2.70904 27.3330  35
  -2   3   0 50.7656 32.1672  34
   2   3   1 281.661 110.806  34
  -2   3  -1 214.748 79.5569  34
  -2   3  -1 191.692 66.9040  35
   2   3   2 8.96444 30.0685  34
  -2   3  -2 140.923 54.1114  35
  -2   3  -3 277.970 87.1982  35
   2   3   3 354.957 115.262  34
   2   3   4 1777.18 269.113  34
  -2   3  -4 1765.14 226.650  35
   2   3   5 550.557 154.177  34
   2   3   5 559.261 156.079  25
  -2   3  -5 457.098 115.758   5
  -2   3  -5 561.130 137.566   9
   2   3   5 368.402 142.922  30
  -2   3  -6 27464.8 994.689   9
   2   3   6 24693.4 1177.56  28
  -2   3  -6 26726.4 945.975   5
   2   3   6 27601.6 1172.32  30
   2   3   6 26727.7 1146.27  25
   2   3   7 75200.9 1950.58  25
   2   3   7 75217.0 2103.30  28
  -2   3  -7 78751.8 1712.59   9
  -2   3  -7 74284.4 1607.50   5
  -2   3  -8 47369.3 1278.74   5
  -2   3  -8 43557.2 1269.66   4
   2   3   8 47025.0 1689.17  28
   2   3   8 47572.4 1563.40  25
  -2   3  -8 49307.3 1359.05   9
  -2   3  -9 17841.7 819.718   9
   2   3   9 16974.9 929.562  25
  -2   3  -9 16974.9 768.165   5
  -2   3  -9 15907.6 764.669   4
   2   3   9 15708.8 975.196  28
   2   3  10 60.7123 55.3892  25
  -2   3 -10 5.45935 21.9066   4
  -2   3 -10 4.41585 36.8930   5
  -2   3 -10-3.58134 27.9454   9
  -2   3 -11 652.560 142.591   5
  -2   3 -11 795.864 163.036   9
  -2   3 -11 747.275 156.203   4
   2   3  11 954.775 206.241  25
   2   3  11 706.906 182.636  30
   2   3  12 83.4872 65.6376  25
  -2   3 -12 231.400 79.9608   4
  -2   3 -12 253.158 78.9993   5
  -2   3 -12 184.383 74.1680   9
   2   3  12 135.768 69.3150  30
  -2   3 -13-0.25557 18.6464   4
  -2   3 -13 75.8678 47.7476   9
  -2   3 -13 48.6419 28.5255   5
   2   3  13 67.4811 58.0535  30
   2   3  14 1362.24 181.149  30
  -2   3 -14 1056.85 122.867   5
   2   4 -13 234.661 61.7727   5
  -2   4  13 283.853 80.4530  25
  -2   4  13 441.123 108.342  28
   2   4 -12 2877.55 238.609   5
   2  -4 -12 2704.68 244.058  17
  -2   4  12 2421.31 257.630  25
  -2   4  11 7765.84 515.459  25
   2   4 -11 7951.08 432.856   7
   2   4 -11 7248.34 381.946   6
   2  -4 -11 8111.34 476.421  17
  -2   4  11 8607.35 593.340  28
  -2   4  10 13096.7 717.244  25
   2   4 -10 13330.1 610.277   7
   2   4 -10 13252.5 576.726   6
  -2   4  10 14123.1 806.809  28
   2  -4 -10 12503.4 640.343  17
  -2   4   9 297.594 115.502  23
  -2   4   9 186.297 85.0006  25
   2   4  -9 332.332 105.719   7
   2   4  -9 385.190 111.500   6
  -2   4   9 186.692 103.026  28
  -2   4   8 994.735 197.926  25
   2   4  -8 953.483 174.571   7
  -2   4   8 962.842 193.135  23
  -2   4   8 1077.81 237.493  28
   2   4  -8 901.893 175.467   6
  -2   4   7 17593.4 864.557  26
   2   4  -7 18829.0 793.706   6
  -2   4   7 17812.2 844.630  23
   2   4  -7 18749.5 1010.06  11
   2   4  -7 18137.5 792.642   7
  -2   4   7 18575.2 1009.52  28
  -2   4   7 17989.9 920.220  25
  -2   4   6 55048.8 1631.82  25
   2   4  -6 51167.8 1325.83   7
   2   4  -6 51615.6 1341.18   6
   2   4  -6 47748.3 1660.88  11
  -2   4   6 48318.0 1450.15  26
  -2   4   6 51145.9 1453.50  23
   2   4  -5 28861.2 999.705   7
   2   4  -5 28246.5 996.735   6
   2   4  -5 27821.4 1276.24  11
  -2   4   5 27646.1 1086.07  26
   2   4  -4 9804.63 586.033   7
  -2   4   4 9711.57 594.514  27
  -2   4   4 9721.65 638.256  26
   2   4  -4 10540.0 608.136   6
   2   4  -4 9348.05 741.692  11
   2   4  -3 1444.08 308.397  11
  -2   4   3 1480.16 235.721  27
   2   4  -3 1603.90 234.243   6
   2   4  -2 36.3459 37.7120   6
  -2   4   2 97.9929 63.5878  24
   2   4  -2 28.5422 38.4427  24
   2   4  -2 94.8893 49.4214  11
  -2   4   2-68.0876 65.4499  27
  -2   4   2 91.3534 54.3998   8
  -2   4   1 652.558 150.054  24
   2   4  -1 803.240 191.837  24
  -2   4   1 790.922 164.254   8
   2   4  -1 713.841 153.300   6
   2   4  -1 761.810 214.120  11
   2   4  -1 908.298 224.353  10
  -2   4   1 1005.66 187.540  27
   2   4   0 1114.86 187.488   6
   2   4   0 1400.10 244.820  24
   2   4   0 1520.21 284.828  10
  -2   4   0 1261.31 211.709   8
  -2   4   0 1372.61 220.439  27
  -2   4  -1-10.9640 40.3037  27
  -2   4  -1 48.4907 30.5368   8
   2   4   1-14.3624 84.7283  10
   2   4   1 4.83046 40.8879  24
   2   4   2 226.059 113.208  24
   2   4   2 205.954 111.655  10
   2   4   2 243.800 109.354  25
  -2   4  -2 255.481 100.231   8
   2   4   3 838.368 198.740  10
   2   4   3 883.444 219.172  25
   2   4   3 784.585 194.644  24
   2   4   3 613.943 171.214  30
  -2   4  -3 629.174 139.622   5
   2   4   4 720.445 199.940  25
  -2   4  -4 732.669 153.134   5
   2   4   4 601.465 182.881  30
   2   4   4 733.239 181.410  24
   2   4   5 2995.85 394.317  25
  -2   4  -5 2861.40 302.620   5
   2   4   5 3250.02 412.753  30
   2   4   6 2304.88 332.148  25
   2   4   6 1853.45 308.631  30
  -2   4  -6 2432.54 275.722   5
   2   4   7 210.733 97.9410  25
   2   4   7 132.040 94.2353  30
  -2   4  -7 86.8685 47.2220   5
   2   4   8 108.417 75.7685  30
   2   4   8 82.2585 48.9481  25
  -2   4  -8 241.901 77.8971   5
   2   4   9 4059.16 402.533  25
   2   4   9 4545.68 430.307  30
  -2   4  -9 4274.83 328.161   5
   2   4  10 9072.39 547.227  25
  -2   4 -10 9219.16 445.186   5
   2   4  10 9845.53 582.347  30
   2   4  11 4558.85 354.160  30
   2   4  11 3799.22 313.319  25
  -2   4 -11 3817.71 257.473   5
   2   4  12 272.009 75.1128  30
  -2   4 -12 122.980 36.7169   5
   2   5  -9 192.802 56.8138  24
  -2   5   9 162.573 60.1081  25
  -2   5   8 73.1365 24.0394  25
   2   5  -8 21.4571 37.1773  24
   2   5  -8 84.1835 43.0428   6
  -2   5   7 726.639 121.515  23
   2   5  -7 769.414 123.154   6
  -2   5   7 815.500 149.436  25
   2   5  -7 937.113 150.757  24
   2   5  -6 50.0253 35.7099  24
  -2   5   6 64.5037 24.2519  23
   2   5  -6 30.0400 34.6166   6
  -2   5   6-5.08796 46.2695  25
  -2   5   5 115.200 60.0883  23
  -2   5   5 106.219 48.4988  25
   2   5  -5 81.1948 57.4050  24
   2   5  -5 91.8544 47.5284   6
  -2   5   4 7824.28 513.717  25
  -2   5   4 8307.03 475.076  23
   2   5  -4 8314.48 447.955   6
   2   5  -4 9277.00 530.550  24
  -2   5   3 5889.41 449.449  25
  -2   5   3 6324.05 420.906  23
   2   5  -3 6941.48 470.908  24
   2   5  -3 6836.66 408.761   6
  -2   5   2 1600.72 233.695  25
  -2   5   2 1924.04 232.966  23
   2   5  -2 1726.69 206.752   6
   2   5  -2 1406.79 237.136  11
   2   5  -2 2079.27 258.917  24
  -2   5   1 128.803 57.9250  24
   2   5  -1 192.982 85.0420  24
   2   5  -1 206.224 72.2902   6
   2   5  -1 288.970 105.934  11
   2   5   0-21.8850 32.2422  11
  -2   5   0 38.2371 22.1722  24
  -2   5  -1 1782.19 207.305  27
   2   5   1 2287.64 277.148  24
  -2   5  -1 2026.88 235.256  24
   2   5   1 2319.57 310.372  11
  -2   5  -2 9110.83 487.174  24
  -2   5  -2 9949.29 489.825   8
   2   5   2 9069.74 609.022  11
  -2   5  -3 4799.36 329.859   8
  -2   5  -3 4307.93 328.752  24
   2   5   3 4013.22 396.322  11
   2   5   4 575.751 126.906  25
  -2   5  -4 474.991 108.919  24
   2   5   4 538.966 142.911  11
  -2   5  -4 743.874 128.419   8
   2   5   5 1058.74 172.909  25
  -2   5  -5 1147.08 157.398  24
  -2   5  -5 1091.49 144.893   8
   2   5   5 1200.88 201.285  11
  -2   5  -6 417.922 86.9532   8
   2   5   6 373.023 103.950  11
  -2   5  -6 564.136 107.107  24
   2   5   6 351.625 93.8397  25
  -2   5  -7 509.296 90.8372  24
  -2   5  -7 622.793 92.9126   8
   2   5   7 768.607 131.057  25
   2   5   7 585.812 122.881  11
   3   0 -19 10.7924 19.5764  14
  -3   0  18-3.33698 58.3699  19
   3   0 -17 93.8398 51.3966  13
  -3   0  17 139.968 106.409  19
   3   0 -16 5.02166 18.7474  13
  -3   0  16-0.96314 64.2542  19
   3   0 -15 9.45666 55.0088  15
  -3   0  15-94.6259 117.523  19
  -3   0  14 9.58322 50.7082  19
   3   0 -14 93.5848 73.8322  15
   3   0 -13 22.3552 37.4647  15
  -3   0  13 31.3886 59.9557  19
   3   0 -13 115.945 78.8431  17
   3   0 -12-8.82568 36.6151  21
   3   0 -12-7.53044 55.3019  15
   3   0 -12-17.9614 47.1662  17
   3   0 -11 13.0579 22.1452  37
   3   0 -10 78.3975 52.0201  37
   3   0  -9 33399.1 894.582  37
   3   0  -8-16.9582 21.0992   1
   3   0  -8-26.0278 27.2187  37
   3   0  -7 18041.6 468.340   1
   3   0  -7 21133.1 631.843  37
  -3   0   6-10.8104 20.1852  33
   3   0  -6 13.5453 18.7966   1
  -3   0   5 391.244 75.4814  33
  -3   0   5 388.275 83.9046   3
  -3   0   4-13.7284 17.2153   3
  -3   0   4 288.031 55.1484  33
  -3   0   3 6120.84 263.268   3
  -3   0   3 5562.23 222.319  33
  -3   0   2 13.2889 13.3156  33
  -3   0   1 82553.6 853.024  33
  -3   0   1 91445.7 954.243   2
  -3   0   0 26.5437 26.7939  33
  -3   0   0-10.4841 12.7175  36
  -3   0  -1 18622.6 358.144  36
  -3   0  -1 15765.3 478.353   2
  -3   0  -2 192.323 104.571   2
  -3   0  -2 23.1250 22.2228  36
  -3   0  -3 1502.55 129.418  36
  -3   0  -3 1760.72 218.954   2
  -3   0  -4 23.6295 27.0668  36
  -3   0  -4 578.752 170.465   2
  -3   0  -5 9439.93 353.454  37
  -3   0  -5 8939.05 471.815   2
  -3   0  -6 46.5089 60.9343   2
  -3   0  -6 15.1277 37.3407  36
  -3   0  -7 182104. 2018.35  36
  -3   0  -7 189268. 2314.22   2
  -3   0  -8-283.933 95.0996   2
  -3   0  -8 32.4985 43.1335  36
  -3   0  -9 19077.1 770.931  36
  -3   0  -9 23650.9 888.561   2
  -3   0 -10-13.0687 55.8607  13
  -3   0 -11 2211.92 293.300  13
  -3   0 -12-47.5983 71.8950  14
  -3   0 -12-17.3404 40.7334  13
  -3   0 -13 426.682 129.186  13
  -3   0 -13 276.518 95.3000  18
  -3   0 -13 311.694 98.7381  14
  -3   0 -14 45.1285 34.9085  14
  -3   0 -14-14.6306 50.2288  13
  -3   0 -14 64.1203 64.8046  18
  -3   0 -15 72.4983 32.7183  13
  -3   0 -15 53.8833 33.4812  14
  -3   0 -15 21.4113 21.3519  18
  -3   0 -16-3.09488 22.6148  14
  -3   0 -16-5.94916 15.7928   4
   3   1 -18 1219.95 133.646  14
   3  -1 -18 1344.25 163.778  13
  -3   1  18 1646.05 242.516  19
   3   1 -18 1348.09 161.229   9
   3   1 -17 831.205 150.631   9
   3   1 -17 582.035 113.795  14
   3  -1 -17 601.514 125.670  13
  -3  -1  17 554.243 153.413  19
  -3   1  17 721.583 189.131  19
  -3   1  16-5.28141 68.4133  19
  -3  -1  16-74.3924 51.5958  19
   3   1 -16 47.8389 45.2228  31
   3  -1 -15 266.976 109.522  15
  -3  -1  15 132.605 91.0053  19
  -3   1  15 96.9296 84.0624  19
   3  -1 -15 154.265 82.5251  17
   3   1 -15 151.088 80.5095  31
   3  -1 -14 952.470 203.799  15
  -3  -1  14 861.618 231.019  19
   3  -1 -14 1169.50 213.783  17
   3   1 -14 1274.73 223.605  31
  -3   1  14 1310.30 295.115  19
   3   1 -13-12.6721 33.3045  15
   3  -1 -13-46.9267 40.2516  15
   3   1 -13-52.3038 57.6309  21
   3  -1 -13-11.5768 48.5974  17
  -3  -1  13-33.1463 71.2468  19
  -3   1  13-70.4103 117.706  19
   3  -1 -12 1286.42 239.737  15
  -3  -1  12 1502.56 298.270  19
  -3   1  12 1758.88 342.123  19
   3   1 -12 1552.65 299.734  21
   3   1 -12 1071.49 196.685  15
   3  -1 -12 1171.28 215.902  17
   3   1 -11 270.240 87.6133  37
   3  -1 -11 334.805 110.025  37
   3  -1 -11 277.945 88.2740   1
   3  -1 -10 3515.59 299.877   1
   3   1 -10 3774.35 326.187  37
   3  -1 -10 3652.13 335.623  37
   3   1  -9 10.5470 28.7977  37
   3  -1  -9-11.8948 36.0039  37
   3  -1  -9 5.31529 39.6955   1
   3   1  -8 2724.66 242.782  37
   3  -1  -8 2924.68 247.651   1
   3   1  -8 2374.36 199.971  32
  -3   1   8 2862.52 293.637  33
   3  -1  -7 40065.7 860.572   1
   3   1  -7 41442.3 878.030  37
   3   1  -7 38281.8 778.037  32
  -3   1   7 40819.5 1026.96  33
  -3  -1   6 98339.2 1446.78   3
   3   1  -6 98788.6 1269.44  37
  -3   1   6 99139.7 1444.64  33
   3   1  -6 94197.9 1180.61  32
   3   1  -5 61745.2 917.424  37
   3   1  -5 61509.9 919.496  32
  -3   1   5 62740.8 1055.67  33
  -3   1   4 18053.8 521.154  33
   3   1  -4 17407.6 471.685  32
  -3  -1   4 18485.1 532.077   3
   3   1  -4 17855.0 451.090  37
   3   1  -3 1110.96 115.088  32
  -3  -1   3 981.340 84.5145   2
  -3   1   3 808.917 55.3160  35
   3   1  -3 1031.63 95.6495  37
  -3   1   3 998.908 116.299  33
  -3  -1   2 5582.76 221.026   2
  -3   1   2 5377.44 259.894  33
  -3   1   2 4976.04 224.279   3
   3   1  -2 5010.91 180.443  37
   3   1  -2 4818.89 233.641  32
  -3   1   1 5.48589 9.68056   3
   3   1  -1 26.4501 27.2125  32
   3   1  -1 6.64658 7.25383  37
  -3   1   1-10.3914 22.6977  33
  -3  -1   1 1.16007 5.11668  33
  -3   1   0 2247.09 173.462  33
   3   1   0 2128.62 151.683  32
  -3  -1   0 1953.50 125.615   1
  -3  -1  -1 287.861 54.8982   1
  -3   1  -1 390.773 74.5884  33
  -3  -1  -1 303.613 49.1772   2
   3   1   1 367.649 63.2140  32
  -3   1  -2 1494.34 151.380  33
  -3   1  -2 1324.28 126.488  36
  -3  -1  -2 1412.82 147.014   2
   3   1   2 1314.49 115.430  32
  -3  -1  -2 1291.21 128.157   1
  -3  -1  -3 152.956 47.6317   1
   3   1   3 84.9073 36.6066  34
  -3   1  -3 126.289 45.0925  36
   3   1   3 120.122 34.6551  32
  -3  -1  -4 18521.5 585.086   1
  -3   1  -4 17899.8 531.109  36
  -3   1  -5 9780.09 422.591  36
  -3   1  -5 11019.3 466.061  37
  -3  -1  -5 10575.1 476.430   1
  -3  -1  -6 937.401 175.759   2
  -3   1  -6 980.812 142.340  36
  -3   1  -6 991.018 150.920  37
  -3  -1  -6 995.142 159.977   1
  -3   1  -7 2421.56 248.643  37
  -3  -1  -7 2913.34 327.608   2
  -3   1  -7 2428.68 242.753  36
  -3  -1  -7 2539.50 271.617   1
  -3  -1  -8 2.66734 53.8866   1
  -3  -1  -8 123.861 109.082   2
  -3   1  -8-82.7998 51.3204  37
  -3   1  -8 37.6644 41.1506  36
  -3   1  -9 11036.5 587.421  14
  -3   1  -9 11055.2 632.872  13
  -3  -1  -9 10897.3 646.308  13
   3   1  10 8282.27 624.385  25
  -3   1 -10 10159.3 581.662  14
  -3   1 -10 9696.53 608.904  13
  -3  -1 -10 10244.7 642.561  13
  -3   1 -10 9593.97 595.307   9
  -3   1 -11 5849.07 448.857  14
  -3   1 -11 6034.30 482.518  13
  -3  -1 -11 5659.49 480.534  13
  -3   1 -11 5684.38 464.125   9
  -3   1 -12 254.598 102.147  14
  -3  -1 -12 226.969 79.9645  13
  -3   1 -12 222.594 86.0646  13
  -3  -1 -13-12.3811 49.9535  13
  -3   1 -13 71.8222 54.1324  14
  -3   1 -13 14.4346 37.4009  13
  -3   1 -14 121.939 41.9593  14
  -3  -1 -14 130.907 64.2963  13
  -3  -1 -14 265.290 84.9638  18
  -3   1 -15 401.038 87.3126  14
  -3  -1 -15 426.985 107.658  13
  -3  -1 -15 429.076 99.2767  18
  -3   1 -16 186.787 57.4471   4
  -3  -1 -16 126.768 44.2311  18
   3   2 -18 2329.70 177.872   9
   3  -2 -18 2075.49 172.995  13
   3  -2 -17 112.812 48.5379  13
  -3   2  17 32.0996 30.6708  19
   3   2 -17 159.884 56.9856   9
   3   2 -17 51.6568 19.3130  31
   3   2 -16 96.6109 52.9023  31
  -3   2  16 99.9626 81.7084  19
   3   2 -16 104.614 44.2899   9
   3   2 -15 151.232 64.4532   9
   3  -2 -15 321.837 109.701  15
  -3   2  15 210.190 108.997  19
   3   2 -15 189.767 72.8742  31
   3  -2 -15 134.169 74.1541  17
  -3   2  15 157.795 70.1506  28
   3   2 -14 245.664 92.7921   9
   3  -2 -14 130.016 78.3668  15
   3   2 -14 186.331 92.7403  31
  -3   2  14 258.358 134.538  19
   3  -2 -14 314.179 112.036  17
  -3   2  14 144.021 91.9737  28
   3  -2 -13 10.0963 36.6913  15
   3   2 -13 45.8767 65.9792  31
   3   2 -13 161.333 119.101  21
  -3   2  13 49.4014 78.8770  19
   3  -2 -13 118.429 85.0172  17
  -3   2  13 103.839 67.6540  28
   3  -2 -12 776.408 184.644  15
   3   2 -12 584.215 180.151  21
  -3   2  12 672.388 199.341  19
   3   2 -12 650.893 161.139  31
   3  -2 -12 819.923 182.163  17
  -3   2  12 711.208 197.847  28
   3  -2 -11-76.4459 93.8341  15
   3   2 -11-0.96170 29.7588  31
  -3   2  11 32.9907 62.4794  16
   3   2 -11 55.5770 58.4219  21
  -3   2  11-18.1925 43.8357  23
  -3   2  10 1670.34 260.560  26
   3   2 -10 1802.68 314.373  21
   3  -2 -10 1169.31 211.537  37
  -3   2  10 1471.54 234.975  23
  -3   2  10 1638.58 279.694  16
   3   2  -9 599.244 130.622  37
   3  -2  -9 229.867 78.8860   1
   3   2  -8 1329.51 179.995  32
   3   2  -8 1549.60 201.243  37
   3  -2  -8 1558.56 218.889   1
  -3   2   8 1746.31 263.646  33
   3  -2  -7 7551.19 460.301   1
  -3   2   7 8200.24 532.687  33
   3   2  -7 6881.75 398.809  37
   3   2  -7 7060.96 408.112  32
  -3  -2   6 38628.5 997.446   3
   3   2  -6 40623.4 903.411  37
   3   2  -6 41969.8 968.902  32
   3   2  -5 47075.5 995.033  32
  -3  -2   5 42943.1 997.536   3
   3   2  -5 44375.1 873.606  37
  -3   2   5 48700.3 1138.17  33
  -3   2   4 8921.10 457.202  33
   3   2  -4 9132.92 424.212  32
   3   2  -4 8058.82 343.810  37
  -3  -2   4 8684.18 422.158   3
  -3   2   3 43639.4 959.737  33
   3   2  -3 43770.8 906.593  32
  -3   2   2 11738.1 480.761  33
   3   2  -2 11491.5 456.972  32
  -3   2   1 2016.55 196.257  33
  -3   2   1 1897.17 157.264  35
   3   2  -1 2193.23 197.685  32
   3   2   0 1444.68 156.809  32
  -3   2   0 1391.59 163.985  33
   3   2   0 1429.63 195.318  34
   3   2   1 4216.67 329.769  34
   3   2   1 3870.78 254.110  32
  -3   2  -1 3612.95 245.822  34
  -3   2  -1 3916.84 279.231  33
   3   2   2 13988.3 473.122  32
   3   2   2 13962.3 595.167  34
  -3  -2  -2 12962.3 475.697   1
  -3   2  -2 15060.4 560.024  33
  -3   2  -3 2003.61 215.647  33
  -3  -2  -3 1893.30 195.979   1
   3   2   3 1866.71 220.488  34
  -3   2  -4 5584.94 380.901  33
  -3  -2  -4 5210.48 354.496   1
  -3  -2  -5 203.974 73.5881   1
  -3  -2  -5 50.2005 69.2423   2
  -3   2  -5 118.187 60.2301  33
  -3  -2  -6 1449.49 217.087   1
  -3  -2  -6 1051.06 193.111   2
  -3  -2  -7 3802.47 395.395   2
  -3   2  -7 3348.81 329.634  33
  -3  -2  -7 3621.90 364.251   1
   3   2   8-40.2712 69.8122  25
  -3   2  -8 6.73523 59.0339  14
  -3   2  -8 20.2724 45.4132   9
  -3   2  -8-9.51156 31.0567   5
   3   2   9 226.563 126.123  25
  -3   2  -9 227.672 81.9710  14
  -3   2  -9 144.735 75.5838   5
  -3   2  -9 218.917 89.8625   9
  -3   2 -10 1196.64 203.931   5
  -3   2 -10 1558.76 245.833   9
  -3   2 -10 1277.02 209.469  14
  -3  -2 -10 1258.55 226.765  13
   3   2  10 1255.74 253.193  25
  -3   2 -11 75.7262 46.1800   9
  -3   2 -11 51.4429 64.8463  14
  -3  -2 -11 63.1954 58.8482  13
   3   2  11 109.008 104.045  25
  -3   2 -11 100.911 62.7236   5
   3   2  12 434.909 119.620  25
  -3  -2 -12 476.759 124.574  13
  -3   2 -12 493.650 128.956   4
  -3   2 -12 520.425 121.789  14
  -3   2 -12 342.290 99.9955   5
  -3   2 -12 572.643 147.368   9
  -3  -2 -13 721.940 147.317  13
  -3   2 -13 642.186 142.907   4
  -3   2 -13 669.702 134.631   9
  -3  -2 -14 62.2384 46.6545  13
  -3   2 -14 41.0113 44.2158   4
   3   2  14 52.0176 47.6627  30
  -3   2 -15 122.184 44.8756   4
  -3  -2 -15 36.1084 26.9127  18
   3  -3 -16 2850.77 220.842  13
   3   3 -16 3223.49 224.472   9
   3   3 -15 31.0282 13.1954   7
   3   3 -15 45.4303 21.7735  31
   3   3 -15 28.1206 21.9641   9
   3  -3 -15 14.6288 26.0853  17
  -3   3  15 92.2951 56.8830  28
   3   3 -14 22.0559 42.3463   7
  -3   3  14 50.4222 40.5794  28
   3   3 -14-26.5965 38.1889  31
   3  -3 -14-26.5571 25.0677  17
   3   3 -14 2.78290 38.8525   9
  -3   3  13 477.528 159.212  28
   3   3 -13 378.257 97.4222   7
   3   3 -13 365.808 109.777  31
   3  -3 -13 454.600 129.818  17
   3   3 -13 408.417 116.718   9
   3   3 -12 5.47221 29.0954  31
   3   3 -12 145.937 70.7397   7
   3  -3 -12 103.436 48.9980  17
  -3   3  12 137.552 64.0433  28
   3   3 -12 102.086 61.3420   9
  -3   3  11 1637.84 267.351  25
   3   3 -11 1674.26 241.454   7
  -3   3  11 1628.41 260.005  23
   3   3 -11 1785.73 256.320   9
   3   3 -11 1633.99 253.311  31
  -3   3  11 1761.40 321.481  28
  -3   3  10 7023.11 556.416  26
  -3   3  10 7227.19 569.634  25
  -3   3  10 6967.21 533.521  23
   3   3 -10 6935.56 519.069   9
   3   3 -10 7101.79 535.688  31
  -3   3   9 14280.0 798.158  26
  -3   3   9 13556.4 731.979  23
   3   3  -9 13678.7 741.576  31
  -3   3   9 14293.2 844.041  16
   3   3  -8 17652.4 828.089  31
  -3   3   8 18678.6 853.939  23
   3   3  -8 19697.8 1093.00  11
  -3   3   8 19690.2 922.152  26
  -3   3   8 17643.5 927.169  16
   3   3  -7 3862.77 482.475  11
   3   3  -7 3062.34 333.998  31
  -3   3   7 3737.20 395.225  26
  -3   3   7 3412.58 400.738  16
  -3   3   6 2566.26 323.154  26
   3   3  -6 2472.52 283.636   7
  -3   3   6 2105.06 302.565  33
   3   3  -6 2953.38 405.315  11
  -3   3   6 2133.17 264.723  27
   3   3  -5 1563.38 220.710  32
  -3   3   5 1325.91 232.771  33
  -3   3   4 1645.41 241.970  33
   3   3  -4 1719.83 226.716  32
  -3   3   3 1046.41 189.456  33
  -3   3   3 682.263 152.696  34
   3   3  -3 1035.59 172.765  32
  -3   3   2-27.1344 42.7282  33
  -3   3   2 30.0565 24.6594  34
   3   3  -2 17.8856 28.4373  32
  -3   3   1 1967.40 247.576  34
   3   3  -1 2271.55 250.755  32
  -3   3   0 147.897 64.1728  35
   3   3   0 95.5318 55.6645  32
   3   3   0 301.668 117.445  34
  -3   3  -1 13.4814 41.4137  35
   3   3   1 11.6401 41.0910  34
   3   3   1 38.3628 15.5837  32
  -3   3  -2 2072.61 240.667  35
   3   3   2 2190.80 309.830  34
  -3   3  -3 110.828 62.6515  35
   3   3   3 27.6382 41.9320  34
   3   3   3 207.354 106.280  30
  -3   3  -4 1670.56 242.275   9
   3   3   4 1409.09 255.508  25
  -3   3  -4 1209.84 204.215   4
   3   3   4 1796.82 272.443  24
  -3   3  -4 1692.13 237.026   5
   3   3   4 1907.57 302.641  30
   3   3   5 158.570 79.3820  25
  -3   3  -5 175.076 93.5603   4
  -3   3  -5 79.0160 33.9431   9
  -3   3  -5 137.473 67.7790   5
   3   3   5 119.141 74.0106  30
   3   3   6 408.416 143.518  25
  -3   3  -6 335.893 110.836   4
   3   3   6 420.804 143.386  30
  -3   3  -6 330.775 119.061   5
  -3   3  -6 374.340 112.558   9
  -3   3  -7 38748.8 1213.07   9
   3   3   7 36201.0 1373.36  25
  -3   3  -7 37846.4 1205.87   4
   3   3   7 39626.5 1442.57  30
  -3   3  -7 38610.4 1154.19   5
   3   3   8 2097.50 330.683  25
  -3   3  -8 2493.11 306.855   4
  -3   3  -8 2373.12 287.272   5
  -3   3  -8 1943.35 266.171   9
   3   3   8 2285.81 355.837  30
   3   3   9 6144.72 550.206  25
  -3   3  -9 6024.21 468.539   4
  -3   3  -9 5538.72 445.430   9
  -3   3  -9 5993.09 448.939   5
   3   3   9 6248.47 570.662  30
  -3   3 -10 1256.52 205.563   9
   3   3  10 1195.23 237.697  25
  -3   3 -10 971.491 177.792   4
  -3   3 -10 1109.57 188.019   5
   3   3  10 1649.84 271.754  30
  -3   3 -11 1355.76 196.267   4
   3   3  11 1287.16 218.603  25
   3   3  11 1367.37 242.357  30
  -3   3 -11 1263.83 183.045   5
  -3   3 -11 1210.89 187.171   9
  -3   3 -12 24.8749 28.1507   4
   3   3  12 136.035 79.2863  25
  -3   3 -12 76.0009 41.0166   5
   3   3  12 7.93725 44.2178  30
  -3   3 -13 20.4565 18.4781   4
  -3   3 -13 4.36121 17.6002   5
  -3  -3 -13 60.2737 44.7066  18
   3   3  13 8.01128 37.1206  30
   3   3  13-2.96898 20.1936  25
   3  -4 -13 30.4937 21.7777  17
   3   4 -13 62.2395 23.1347   5
  -3   4  12 1674.90 208.774  25
   3   4 -12 2001.27 200.269   7
   3  -4 -12 1977.89 217.844  17
  -3   4  12 1892.10 254.087  28
   3   4 -11 641.628 124.772   7
   3   4 -11 693.906 120.691   6
  -3   4  11 752.008 162.322  25
   3  -4 -11 702.771 150.733  17
  -3   4  11 589.226 150.601  28
  -3   4  10 413.047 124.563  25
  -3   4  10 331.490 113.957  28
  -3   4  10 519.513 143.112  23
   3   4 -10 387.599 106.904   7
   3   4 -10 466.766 118.732   6
  -3   4   9 680.565 166.780  25
  -3   4   9 672.463 158.995  23
   3   4  -9 801.413 159.604   7
   3   4  -9 716.509 152.716   6
  -3   4   9 573.602 166.677  28
  -3   4   8 370.977 125.288  26
   3   4  -8 488.865 127.839   7
  -3   4   8 253.069 98.4737  25
  -3   4   8 474.333 134.473  23
   3   4  -8 671.884 152.022   6
  -3   4   7 7500.86 560.319  26
   3   4  -7 7116.87 492.514   7
  -3   4   7 7439.60 540.020  23
   3   4  -7 7486.44 506.472   6
   3   4  -7 7208.55 638.272  11
  -3   4   6 17428.1 862.612  26
   3   4  -6 18453.7 804.656   7
   3   4  -6 18836.0 808.086   6
   3   4  -6 18542.2 1051.57  11
   3   4  -5 4273.97 389.481   7
   3   4  -5 4735.39 411.893   6
   3   4  -5 4234.45 510.273  11
  -3   4   5 3883.09 404.679  26
  -3   4   4 2396.08 319.131  26
   3   4  -4 2310.57 283.743   7
   3   4  -4 2669.98 332.477  24
   3   4  -4 2576.45 299.887   6
   3   4  -4 2511.48 393.676  11
  -3   4   4 2892.85 324.411  27
  -3   4   3 3273.35 369.452  26
  -3   4   3 3457.31 355.688  27
   3   4  -3 3715.26 397.301  24
   3   4  -3 3207.72 341.240   6
   3   4  -3 2648.08 401.626  11
  -3   4   2 179.254 63.9613   8
   3   4  -2 100.211 96.1097  24
  -3   4   2-10.3028 43.3591  26
   3   4  -2-3.98067 26.2457   6
   3   4  -2 62.6304 60.1193  11
   3   4  -2-7.91140 33.8184  10
  -3   4   2 151.189 75.7718  27
  -3   4   1 525.313 128.862   8
   3   4  -1 479.693 160.645  10
  -3   4   1 482.858 135.005  26
   3   4  -1 610.559 153.094  24
   3   4  -1 516.259 130.424   6
   3   4  -1 439.487 166.567  11
  -3   4   1 548.827 143.429  27
  -3   4   0 819.275 168.781  27
  -3   4   0 863.435 186.215  26
   3   4   0 813.023 183.167  24
   3   4   0 648.569 188.609  10
  -3   4   0 679.902 154.090   8
   3   4   1 799.481 189.425  24
  -3   4  -1 665.573 163.533  26
  -3   4  -1 698.698 153.233   8
  -3   4  -1 822.887 172.175  27
   3   4   1 636.281 186.745  10
   3   4   2 109.100 36.5195  25
   3   4   2 283.497 109.024  24
  -3   4  -2 184.665 80.7321   8
  -3   4  -2 219.414 87.1642   5
   3   4   2 76.3241 31.2879  10
  -3   4  -3 291.187 98.3169   8
   3   4   3 364.838 130.641  25
   3   4   3 446.429 154.758  10
   3   4   3 347.718 132.365  24
  -3   4  -3 357.896 105.196   5
   3   4   4 6017.85 544.815  25
  -3   4  -4 6112.95 438.921   5
   3   4   4 6252.27 565.774  10
   3   4   4 6506.41 579.658  30
   3   4   5 8846.63 660.818  25
   3   4   5 8484.75 641.695  10
   3   4   5 8030.70 639.048  30
  -3   4  -5 8600.33 516.743   5
   3   4   6 1455.74 262.032  25
  -3   4  -6 1457.90 206.965   5
   3   4   6 1126.17 223.388  10
   3   4   6 1244.41 248.383  30
   3   4   7 504.730 144.498  30
   3   4   7 559.492 167.914  25
   3   4   7 346.974 134.262  10
  -3   4  -7 447.267 125.174   5
   3   4   8 2797.55 341.523  30
   3   4   8 2991.77 347.222  25
  -3   4  -8 3077.18 277.791   5
   3   4   8 2560.57 303.476  10
   3   4   9 26372.0 939.548  25
  -3   4  -9 26865.5 765.759   5
   3   4   9 26745.5 969.981  30
  -3   4 -10 23390.0 641.273   5
   3   4  10 24492.4 813.711  25
   3   4  10 24170.6 833.291  30
   3   4  11 10457.9 454.303  25
  -3   4 -11 10257.6 367.810   8
  -3   4 -11 9865.93 359.856   5
  -3   5   9 461.089 96.7090  25
   3   5  -9 482.474 79.0758   6
  -3   5   8 351.151 93.3430  25
   3   5  -8 290.692 73.7317  24
   3   5  -8 351.799 72.2391   6
  -3   5   7 2198.12 242.049  25
  -3   5   7 1910.64 201.015  23
   3   5  -7 2072.17 193.901   6
   3   5  -7 1834.14 199.007  24
   3   5  -6 1466.28 191.745  24
  -3   5   6 1240.40 171.719  23
  -3   5   6 1294.73 191.654  25
   3   5  -6 1440.77 170.483   6
  -3   5   5 2870.86 297.523  25
   3   5  -5 3324.82 294.624  24
  -3   5   5 3180.84 284.491  23
   3   5  -5 2969.49 253.910   6
   3   5  -5 2954.60 315.456  11
  -3   5   4 20680.1 807.779  25
   3   5  -4 22471.2 801.415  24
  -3   5   4 21167.6 753.642  23
   3   5  -4 22553.5 710.293   6
   3   5  -4 19871.0 856.589  11
  -3   5   3 34036.7 1032.35  25
  -3   5   3 34336.2 967.982  23
   3   5  -3 33866.1 869.768   6
   3   5  -3 31963.1 1120.81  11
  -3   5   2 8765.89 520.582  25
   3   5  -2 9590.13 544.733  24
   3   5  -2 9220.95 447.509   6
   3   5  -2 8357.15 588.294  11
  -3   5   1-12.8119 38.8670  25
   3   5  -1-20.1997 25.3744  24
   3   5  -1 73.5940 46.1407   6
   3   5  -1-27.5546 57.3748  11
   3   5   0 97.6414 58.3367  24
   3   5   0 222.929 101.694  11
  -3   5   0 51.5429 38.3281  27
   3   5   1-78.8105 83.2855  11
  -3   5  -1-2.47699 24.6519  27
   3   5   2 1286.10 228.044  11
  -3   5  -2 1183.30 163.618   8
  -3   5  -2 1158.86 156.285  27
  -3   5  -3 2107.36 212.120   8
   3   5   3 1942.57 269.796  11
  -3   5  -3 1625.87 176.138  27
  -3   5  -4 10.8920 27.1291   8
   3   5   4 27.1176 30.5532  11
  -3   5  -4 18.9357 17.9745  27
  -3   5  -5 289.849 66.3246   8
   3   5   5 196.489 66.2946  25
   3   5   5 189.989 73.9245  11
  -3   5  -6 270.341 62.9080   8
   3   5   6 163.861 65.8349  11
  -4   0  19 138.463 60.9492  19
  -4   0  18 8374.68 566.343  19
  -4   0  17-27.3826 50.5310  19
  -4   0  16 19356.5 1079.19  19
   4   0 -16 20187.7 862.890  15
   4   0 -15-14.0525 39.1833  15
  -4   0  15-39.8356 129.080  19
   4   0 -14 1359.79 243.779  15
  -4   0  14 1365.80 288.843  19
   4   0 -13 75.7619 80.6391  15
   4   0 -13 16.7140 64.5048  21
   4   0 -13-43.4467 54.5824  12
   4   0 -13-12.5831 43.8961  17
   4   0 -12 217.918 84.0455  15
   4   0 -12 623.537 191.807  21
   4   0 -12 295.135 143.464  12
   4   0 -12 324.684 118.736  17
   4   0 -11 33.3337 26.9148  37
   4   0 -10 5301.11 391.163  37
   4   0  -9 47.2433 37.3297  37
   4   0  -8 12813.1 548.184  37
   4   0  -7 8.61484 39.6750  37
  -4   0   7 4.11769 28.6540  33
  -4   0   6 3042.72 234.866  33
  -4   0   6 3374.11 273.899   3
  -4   0   5-3.26399 19.3407  33
  -4   0   5 236.042 71.4337   3
  -4   0   4 204.106 59.7679  33
  -4   0   4 132.475 54.5553   3
  -4   0   3-4.37167 19.0725  33
  -4   0   3 41.5911 33.1508   3
  -4   0   2 39050.7 676.163  33
  -4   0   1 24.0076 17.6918  33
  -4   0   1-29.3944 52.4388   2
  -4   0   0 33038.4 654.643  33
  -4   0   0 36511.1 769.311   2
  -4   0  -1 23.5265 71.4559   2
  -4   0  -1-18.3915 24.1178  36
  -4   0  -2 870.025 147.049   2
  -4   0  -2 618.380 87.2775  36
  -4   0  -3 170.085 111.433   2
  -4   0  -3 4.19532 12.8811  36
  -4   0  -4 84.9935 63.9546   2
  -4   0  -4 22.2343 26.7067  36
  -4   0  -5-46.9878 67.2227   2
  -4   0  -5 15.1471 29.9975  36
  -4   0  -6-36.5901 87.6252   2
  -4   0  -6 61.1325 49.0888  36
  -4   0  -7 14.6328 35.9984  36
  -4   0  -7-197.812 83.2536   2
  -4   0  -8 2512.58 300.263   2
  -4   0  -8 1605.77 219.392  36
  -4   0  -9 105.138 78.7401  13
  -4   0 -10 436.362 137.444  13
  -4   0 -10 445.688 133.659  18
  -4   0 -11 28.8803 34.5279  14
  -4   0 -11-43.1122 41.9162  13
  -4   0 -11 0.80058 32.6162  18
  -4   0 -12 178.555 78.7396  14
  -4   0 -12 74.7252 59.2592  13
  -4   0 -12 78.7695 66.6253  18
  -4   0 -13 2.92720 46.5436  13
  -4   0 -13 29.7634 32.1379  18
  -4   0 -14 562.284 120.752   4
  -4   0 -14 520.873 113.106  18
  -4   0 -15 12.0066 24.6604   4
  -4   0 -15 16.1978 16.4329  18
   4  -1 -18 1440.33 164.059  13
  -4  -1  18 1433.03 204.949  19
  -4   1  18 2042.21 268.206  19
   4   1 -18 1838.46 193.540   9
   4   1 -17-7.87300 36.4735   9
  -4  -1  17-85.5145 67.3567  19
  -4   1  17 34.4767 41.7288  19
   4   1 -17 15.2950 25.9685  31
   4  -1 -16 997.418 186.840  15
  -4  -1  16 965.330 212.795  19
  -4   1  16 1120.18 258.276  19
   4   1 -16 864.154 161.032  31
   4  -1 -15 380.544 129.002  15
  -4  -1  15 237.504 90.9031  19
  -4   1  15 504.303 179.124  19
   4   1 -15 346.332 106.075  31
   4  -1 -15 202.693 93.4892  17
   4   1 -14 248.684 98.9919  15
   4  -1 -14 224.403 103.224  15
   4   1 -14 118.741 97.1594  21
  -4   1  14 339.501 135.605  19
  -4  -1  14 414.120 166.374  19
   4  -1 -14 223.748 88.1677  17
   4   1 -13 946.570 188.005  15
   4  -1 -13 953.717 199.385  15
   4   1 -13 1554.45 300.143  21
  -4  -1  13 1688.10 329.717  19
  -4   1  13 1289.26 286.262  19
   4  -1 -13 1091.28 205.844  17
  -4   1  12-5.08903 50.3707  16
   4   1 -12-34.8383 106.689  21
   4   1 -12 59.4378 47.3570  12
   4  -1 -12-23.6210 64.9069  12
   4  -1 -12 26.6048 53.2205  17
   4  -1 -11 845.565 174.958  37
   4   1 -11 723.968 215.323  21
   4  -1 -10 125.252 57.0227   1
   4   1 -10 262.753 93.8656  37
   4  -1 -10 233.073 91.5023  37
  -4   1   9 229.810 91.5115  33
   4   1  -9 342.544 88.4035  32
   4   1  -9 380.247 101.377  37
   4  -1  -9 406.112 97.8935   1
   4   1  -8 53.1584 31.9049  37
  -4   1   8 46.7497 33.8224  33
   4  -1  -8 64.3999 44.9012   1
   4   1  -8 134.352 54.8186  32
   4   1  -7 525.449 99.6310  32
   4   1  -7 561.900 106.625  37
  -4   1   7 506.277 118.404  33
  -4  -1   7 614.797 131.234   3
   4   1  -6 1269.88 149.457  37
  -4   1   6 1279.83 173.736  33
  -4  -1   6 1350.64 181.682   3
   4   1  -6 1249.73 150.003  32
   4   1  -5 25227.3 617.492  37
  -4   1   5 24602.4 697.510  33
  -4  -1   5 26725.2 758.463   3
   4   1  -5 24654.0 635.257  32
   4   1  -4 71447.7 1053.52  32
  -4   1   4 72968.3 1146.59  33
  -4  -1   3 78529.3 1012.81   2
  -4   1   3 92378.2 1227.66  33
  -4   1   3 85709.4 1143.26   3
   4   1  -3 84077.6 916.001  37
   4   1  -3 90772.0 1149.27  32
   4   1  -2 26651.1 611.223  32
  -4  -1   2 25880.7 615.402   2
  -4   1   2 24755.3 572.960   3
  -4   1   2 26842.9 658.730  33
  -4  -1   1 747.221 115.753   2
  -4   1   1 604.926 99.7450  33
  -4   1   1 660.552 87.2774   3
   4   1  -1 629.676 94.5672  32
  -4   1   0 214.211 57.7941  33
  -4  -1   0 258.440 77.3352   2
   4   1   0 331.013 68.1800  32
  -4  -1   0 213.750 46.1129  33
  -4   1  -1 9429.69 413.268  33
   4   1   1 8661.65 344.405  32
  -4  -1  -1 9152.59 438.218   2
  -4  -1  -2 2099.86 231.905   2
  -4   1  -2 2326.76 211.433  33
   4   1   2 1913.55 158.254  32
  -4  -1  -3 8667.21 413.176   1
  -4   1  -3 8893.32 397.292  36
  -4  -1  -3 9823.51 515.077   2
  -4  -1  -4 806.247 171.025   2
  -4   1  -4 824.646 129.185  36
  -4  -1  -4 729.257 127.313   1
  -4   1  -5 2050.89 214.206  36
  -4  -1  -5 2106.50 234.776   1
  -4  -1  -5 2247.51 282.392   2
  -4  -1  -6 1048.47 212.768   2
  -4  -1  -6 916.520 174.018   1
  -4   1  -6 973.669 156.745  36
  -4  -1  -7 676.649 206.648   2
  -4   1  -7 71.1599 46.1408  36
  -4   1  -8 3681.05 335.780  14
  -4   1  -8 3958.51 383.813  13
  -4  -1  -8 4016.87 390.434  13
  -4   1  -8 3466.59 351.910  18
   4   1   8 3456.15 406.268  25
  -4   1  -8 3509.65 355.017   9
   4   1   9 10793.9 721.619  25
  -4   1  -9 11628.9 610.693  14
  -4   1  -9 11157.5 658.896  13
  -4  -1  -9 11681.0 688.457  13
  -4   1  -9 10026.0 613.099  18
  -4   1  -9 10136.2 610.550   9
   4   1  10 7226.26 579.903  25
  -4   1 -10 7332.33 493.928  14
  -4   1 -10 7231.04 534.752  13
  -4  -1 -10 7923.48 573.425  13
  -4   1 -10 6725.59 500.204  18
   4   1  11 7345.24 561.653  25
  -4   1 -11 8334.44 518.396  14
  -4  -1 -11 8562.62 586.600  13
  -4   1 -11 7930.93 532.364  18
  -4   1 -12 219.881 76.0160  14
  -4  -1 -12 224.399 82.4430  13
  -4  -1 -12 315.531 112.395  18
  -4   1 -13 109.803 57.0867  14
  -4  -1 -13 140.753 68.1943  13
  -4   1 -13 121.145 57.6936   4
  -4  -1 -13 96.4099 67.7274  18
  -4  -1 -14 867.129 148.741  13
  -4   1 -14 992.753 157.669   4
  -4  -1 -14 939.067 153.369  18
  -4  -1 -15 56.5419 31.6292  18
  -4   1 -15-9.04190 13.7310   4
   4  -2 -18 64.1330 27.0960  13
   4   2 -18 94.4510 34.8874   9
  -4   2  17-47.0655 36.1322  19
   4   2 -17-6.57029 14.0551  31
   4   2 -17 34.7690 22.6308   9
   4   2 -16 367.135 99.8183   9
   4  -2 -16 245.084 84.1368  15
  -4   2  16 372.795 133.103  19
   4   2 -16 383.537 102.524  31
   4  -2 -16 321.446 103.201  17
   4  -2 -15 98.9010 51.5354  15
  -4   2  15 35.0707 74.1603  19
   4   2 -15 145.333 66.9119   9
   4   2 -15 187.761 84.8415  31
   4  -2 -15 225.840 84.2716  17
  -4   2  15 175.610 99.8235  28
   4  -2 -14 51.5727 66.2958  15
  -4   2  14-37.4722 52.4337  19
   4   2 -14 111.502 89.6319  21
   4   2 -14-0.74561 41.9082  31
   4  -2 -14-30.7278 45.0649  17
  -4   2  14 0.57586 31.0839  28
   4  -2 -13 1128.69 227.144  15
   4   2 -13 1305.24 268.449  21
  -4   2  13 1113.06 256.042  19
   4   2 -13 1239.22 217.497  31
   4  -2 -13 1417.18 243.929  17
  -4   2  13 1186.72 247.390  28
  -4   2  12 254.372 125.843  16
   4   2 -12 137.093 96.6276  21
  -4   2  12 53.2927 74.2578  19
   4   2 -12 299.927 109.481  31
  -4   2  11 2505.60 326.679  26
  -4   2  11 2231.33 295.082  23
   4   2 -11 2742.25 406.536  21
  -4   2  11 2015.63 317.861  16
  -4   2  10 1134.94 228.928  16
  -4   2  10 1086.58 198.638  23
  -4   2  10 1150.51 221.411  26
   4   2 -10 1165.46 267.015  21
   4  -2  -9 804.780 165.212   1
   4   2  -9 499.016 121.132  37
  -4   2   9 747.300 185.448  33
   4   2  -9 606.202 129.148  32
   4   2  -8 40.5522 41.7325  32
   4   2  -8 11.9641 19.3903  37
  -4   2   8 75.3181 54.7383  33
  -4  -2   7 18267.4 778.073   3
  -4   2   7 20389.0 854.709  33
   4   2  -7 18520.7 702.678  32
  -4  -2   6 33669.5 1006.40   3
  -4   2   6 37166.4 1087.63  33
   4   2  -6 35281.1 943.064  32
  -4   2   5 1383.50 199.824  33
  -4  -2   5 1469.31 200.395   3
   4   2  -5 1833.43 209.371  32
  -4   2   4 45838.6 1090.15  33
  -4  -2   4 44731.7 1057.50   3
   4   2  -4 43757.6 986.790  32
  -4   2   3 54915.1 1152.92  33
   4   2  -3 57309.8 1112.59  32
   4   2  -2 6624.14 371.604  32
  -4   2   2 6129.93 376.210  33
  -4   2   1 438.976 101.551  33
  -4   2   1 396.413 81.3953  35
   4   2  -1 360.695 89.3406  32
   4   2   0-0.40873 22.8833  32
  -4   2   0 62.5451 39.7887  33
  -4   2  -1 1787.35 207.450  33
   4   2   1 1914.49 193.277  32
  -4  -2  -2 166.994 60.9411   2
  -4   2  -2 87.6649 49.7815  33
  -4  -2  -3 755.468 151.033   2
  -4   2  -3 837.978 152.974  33
  -4   2  -4 154.560 72.5200  33
  -4  -2  -4-29.6911 83.3358   2
  -4  -2  -5 90.7355 93.9486   2
  -4  -2  -5 24.8315 49.2900   1
  -4   2  -5 37.4784 36.5761  33
   4   2   6-54.6635 94.1618  25
  -4   2  -6 194.185 99.0181   4
  -4  -2  -6 4.30225 47.4091   1
  -4   2  -6 9.43462 32.4539   5
  -4   2  -6 29.3674 51.4929   9
   4   2   7 4.11243 49.0370  25
  -4   2  -7 61.4672 27.6089   4
  -4   2  -7 31.7736 43.5514   5
  -4   2  -7 25.1098 48.6635   9
  -4   2  -8 638.647 145.954   5
   4   2   8 708.467 193.459  25
  -4   2  -8 886.019 193.807   4
  -4   2  -8 763.096 175.367   9
  -4   2  -9 8394.73 583.851   4
  -4   2  -9 7866.87 523.240   5
  -4   2  -9 8364.34 568.369   9
   4   2   9 7427.89 612.186  25
  -4   2 -10 8753.87 569.721   9
   4   2  10 8007.67 618.666  25
  -4   2 -10 8576.71 583.228   4
  -4   2 -10 7499.80 498.015   5
   4   2  11-9.30143 42.2763  25
  -4  -2 -11 17.9500 38.0057  13
  -4   2 -11-8.86002 23.3400   4
  -4   2 -11 45.9116 40.3394   9
  -4   2 -11-10.4390 27.5350   5
   4   2  11 15.5448 41.4331  30
   4   2  12 12217.9 642.928  25
  -4   2 -12 13501.5 644.784   4
  -4  -2 -12 11981.4 594.294  13
  -4   2 -13 6852.82 412.140   4
  -4  -2 -13 6929.25 430.435  18
  -4   2 -14 194.048 61.7392   4
  -4  -2 -14 242.583 69.6754  18
   4  -3 -16 9237.37 392.447  13
   4   3 -16 9874.43 376.672   9
   4   3 -15 233.253 66.6279   7
   4   3 -15 207.416 71.1434  31
   4  -3 -15 215.804 73.8636  17
  -4   3  15 123.513 34.4435  28
   4   3 -15 152.208 57.7888   9
   4   3 -14 39.5742 21.5093   7
   4   3 -14 141.894 59.8490  31
   4  -3 -14 164.981 65.5601  17
  -4   3  14 187.331 100.750  28
   4   3 -14 262.761 78.6326   9
   4   3 -13 60.4739 27.7634   7
   4   3 -13 38.0527 44.2606  31
   4  -3 -13 5.15929 45.6609  17
  -4   3  13 59.0395 31.5624  28
   4   3 -13 44.7722 32.7299   9
   4   3 -12-14.0152 20.8787   9
   4   3 -12 19.9287 23.2552   7
   4   3 -12-30.5317 49.7153  31
  -4   3  12-4.44255 59.1345  28
   4   3 -11 371.307 112.127   9
  -4   3  11 212.295 92.5385  25
  -4   3  11 255.964 108.890  23
   4   3 -11 188.707 89.9770  31
  -4   3  11 283.311 110.327  26
  -4   3  10 31.9494 69.6569  16
  -4   3  10 24.5656 49.8154  25
  -4   3  10-3.02769 28.5053  23
   4   3 -10-25.7296 23.0285  31
  -4   3  10-5.03434 63.8679  26
  -4   3   9 614.207 169.869  16
  -4   3   9 533.201 149.520  26
  -4   3   9 550.082 150.793  23
   4   3  -9 581.944 149.319  31
  -4   3   8 684.464 175.095  16
  -4   3   8 804.420 176.844  23
   4   3  -8 709.486 168.768  31
   4   3  -8 1276.35 300.330  11
  -4   3   8 945.719 200.790  26
  -4   3   7 12.5386 69.8376  26
  -4   3   7-35.7007 49.9601  16
   4   3  -7-108.007 108.000  11
  -4   3   6 1016.78 212.446  16
  -4   3   6 1207.13 224.095  26
   4   3  -6 1049.33 192.316   7
   4   3  -6 1391.01 288.535  11
  -4   3   6 1067.57 191.286  27
  -4   3   5 1431.81 235.641  26
  -4   3   5 1530.48 226.225  27
   4   3  -5 1473.89 221.861   7
   4   3  -5 1364.10 278.544  11
  -4   3   4 1543.46 241.333  26
  -4   3   4 1358.63 230.871  33
   4   3  -4 1461.13 271.971  11
   4   3  -4 2052.71 319.007  10
  -4   3   4 1490.49 215.159   8
  -4   3   4 1534.69 224.692  27
   4   3  -3 4142.17 361.612  32
  -4   3   3 3764.50 371.493  33
  -4   3   2 5197.40 421.063  34
   4   3  -2 5706.61 419.586  32
  -4   3   2 5240.86 423.679  33
   4   3  -1 25621.8 865.832  32
  -4   3   1 24984.6 915.816  33
  -4   3   0 5534.80 427.097  33
   4   3   0 5573.57 402.566  32
  -4   3  -1 4385.19 395.102   4
  -4   3  -1 4575.15 379.720   5
   4   3   1 5253.26 451.145  24
   4   3   1 4326.01 450.399  30
  -4   3  -2 2774.90 316.219   4
   4   3   2 2405.06 334.405  25
   4   3   2 2896.76 343.284  24
  -4   3  -2 2722.12 299.174   5
   4   3   2 2968.62 376.407  30
   4   3   3 1046.08 226.873  25
  -4   3  -3 930.423 185.139   4
   4   3   3 808.539 196.285  30
  -4   3  -3 1044.49 189.075   5
  -4   3  -4 1667.70 250.037   4
   4   3   4 1721.19 303.284  25
  -4   3  -4 1603.87 232.202   5
   4   3   4 1838.76 302.442  30
   4   3   5 1043.72 236.904  25
  -4   3  -5 871.034 186.056   4
  -4   3  -5 1202.02 201.985   5
   4   3   5 1070.51 244.352  30
   4   3   6 183.213 103.587  25
  -4   3  -6 41.0067 25.4104   5
  -4   3  -6 86.9692 72.2075   4
   4   3   6 92.0361 100.071  30
   4   3   7 8084.95 652.205  30
  -4   3  -7 8392.80 569.693   4
   4   3   7 8879.26 670.262  25
  -4   3  -7 8997.22 557.063   5
   4   3   8 2208.28 333.724  25
  -4   3  -8 2572.88 310.077   4
  -4   3  -8 2358.03 280.884   5
   4   3   8 2285.74 338.783  30
  -4   3  -9 2568.76 292.895   4
   4   3   9 2071.66 297.649  25
   4   3   9 2923.46 364.976  30
  -4   3  -9 2646.86 284.822   5
   4   3  10 976.554 198.063  25
  -4   3 -10 729.387 144.498   4
  -4   3 -10 811.835 145.865   5
   4   3  10 800.749 178.790  30
  -4   3 -11 897.389 145.375   4
   4   3  11 614.193 144.232  25
  -4   3 -11 734.462 126.257   5
  -4  -3 -11 754.582 141.601  18
   4   3  11 800.291 165.255  30
   4   3  12 242.310 80.6211  25
   4   3  12 207.258 70.9966  30
  -4   3 -12 176.725 56.8117   4
  -4   3 -12 111.321 37.6535   5
  -4  -3 -12 316.999 77.0203  18
   4   4 -13 2015.74 174.976   7
   4   4 -13 1491.57 138.839   5
   4  -4 -13 2283.40 201.398  17
  -4   4  13 2057.00 224.307  28
  -4   4  12 80.4570 48.7723  25
   4   4 -12 3.23932 19.7403   7
   4   4 -12 60.6871 34.1692   6
   4  -4 -12 22.9392 17.3797  17
  -4   4  12-29.0792 27.2541  28
  -4   4  11 240.896 83.9611  28
  -4   4  11 277.978 92.4728  25
   4   4 -11 283.198 85.5207   7
   4   4 -11 156.497 54.1752   6
  -4   4  10 680.956 151.958  25
  -4   4  10 601.234 138.969  23
   4   4 -10 600.867 129.290   7
   4   4 -10 514.186 115.225   6
  -4   4  10 742.478 183.254  28
  -4   4   9 1569.99 239.531  26
  -4   4   9 1261.37 210.826  25
   4   4  -9 1470.65 210.987   7
  -4   4   9 1418.83 222.676  23
   4   4  -9 1341.12 200.335   6
  -4   4   8 1133.01 211.462  26
   4   4  -8 1278.02 206.534   7
  -4   4   8 1113.01 194.450  23
   4   4  -8 1197.91 193.162   6
   4   4  -7 15.7204 55.2716  24
   4   4  -7 35.1063 41.9907   7
  -4   4   7 51.2494 42.5402  23
   4   4  -7 139.588 122.799  11
   4   4  -7 62.4914 32.7944   6
  -4   4   7-5.26399 49.5603  26
   4   4  -6 818.545 171.565  24
   4   4  -6 953.174 180.269   7
   4   4  -6 847.880 161.641   6
   4   4  -6 904.202 236.417  11
  -4   4   6 854.949 188.626  26
  -4   4   5 2925.45 347.195  26
   4   4  -5 3313.63 368.266  24
   4   4  -5 4168.25 385.610   7
   4   4  -5 3108.52 325.920   6
   4   4  -5 3126.42 429.989  11
  -4   4   5 2884.58 319.365  27
  -4   4   4 4126.44 414.839  26
   4   4  -4 4090.34 376.820   7
   4   4  -4 3774.60 388.835  24
   4   4  -4 3980.38 375.867   6
   4   4  -4 4047.26 485.967  11
  -4   4   4 4198.06 384.778  27
  -4   4   3 12698.5 726.137  26
   4   4  -3 11818.5 702.919  24
   4   4  -3 11643.2 638.856   6
   4   4  -3 11487.9 818.704  11
  -4   4   3 11899.8 650.351  27
  -4   4   2 3525.22 380.978  26
  -4   4   2 3653.56 350.260   8
   4   4  -2 3454.87 380.738  24
   4   4  -2 3121.29 323.761   6
   4   4  -2 3496.32 448.722  11
   4   4  -2 3469.23 449.182  10
  -4   4   2 3702.09 363.988  27
  -4   4   1 1152.12 196.930   8
  -4   4   1 1188.96 206.466  27
   4   4  -1 1226.18 236.640  24
   4   4  -1 873.578 162.193   6
  -4   4   1 1226.65 225.189  26
   4   4  -1 1062.65 235.634  11
   4   4  -1 1176.16 258.775  10
  -4   4   0 502.466 136.554  27
  -4   4   0 575.419 147.953  26
  -4   4   0 518.207 127.177   8
   4   4   0 407.569 137.361  24
   4   4   0 357.379 131.555  10
  -4   4  -1 2274.15 269.576   8
   4   4   1 2544.21 338.441  24
  -4   4  -1 2351.22 304.125  26
  -4   4  -1 1971.28 244.426   5
   4   4   1 2383.06 353.691  10
  -4   4  -2 878.919 167.003   8
   4   4   2 742.371 203.536  10
  -4   4  -2 744.955 154.462   5
  -4   4  -3 540.532 130.224   8
   4   4   3 551.225 168.776  25
   4   4   3 475.155 151.193  10
  -4   4  -3 437.431 112.859   5
   4   4   4-79.0874 89.5430  25
  -4   4  -4 66.3681 54.8645   8
  -4   4  -4 55.9863 61.5106   5
   4   4   4 67.4375 49.3041  10
  -4   4  -5 1788.03 228.560   8
   4   4   5 1650.05 269.727  25
   4   4   5 1810.21 289.794  10
  -4   4  -5 1890.95 233.682   5
   4   4   6 239.135 127.324  25
  -4   4  -6 263.517 85.8146   8
   4   4   6 378.641 132.541  10
  -4   4  -6 252.196 78.5873   5
   4   4   7 1978.00 267.187  25
  -4   4  -7 2090.30 225.285   8
  -4   4  -7 2085.10 225.157   5
   4   4   7 2209.72 290.763  10
   4   4   8 206.233 64.6531  25
  -4   4  -8 94.7885 36.4485   5
   4   4   8 112.128 60.5553  10
   4   4   9 1970.99 228.587  25
  -4   4  -9 1889.85 179.781   8
  -4   4  -9 1633.15 166.639   5
   4   4   9 1583.51 195.729  10
   4   4  10 731.891 116.351  25
  -4   4 -10 522.414 81.3073   5
  -4   5   8 804.890 128.872  25
  -4   5   8 1060.08 133.552  23
   4   5  -8 971.910 117.095   6
  -4   5   7 9587.28 471.496  25
  -4   5   7 9835.64 435.058  23
   4   5  -7 9914.98 403.212   6
  -4   5   6 32735.9 911.182  25
  -4   5   6 31681.7 824.433  23
   4   5  -6 33778.0 779.562   6
  -4   5   5 19966.0 731.361  25
   4   5  -5 19120.8 656.394  24
  -4   5   5 19082.6 662.725  23
   4   5  -5 18781.2 594.445   6
   4   5  -5 20123.5 809.498  11
  -4   5   4 190.100 67.3344  26
  -4   5   4 205.632 87.4372  25
   4   5  -4 222.182 76.6497  24
  -4   5   4 139.139 56.2417  23
   4   5  -4 117.756 58.4599   6
   4   5  -4 355.084 125.242  11
  -4   5   3 2077.29 241.290  25
   4   5  -3 1955.57 227.987  24
  -4   5   3 2187.84 234.194  23
   4   5  -3 1900.00 187.645   6
   4   5  -3 1887.31 267.575  11
  -4   5   2 1420.39 196.205  25
   4   5  -2 1463.98 196.043  24
   4   5  -2 1289.97 150.223   6
   4   5  -2 1700.23 263.404  11
  -4   5   1 276.619 80.4078  25
   4   5  -1 603.486 164.740  11
   4   5   0 476.230 146.119  11
  -4   5   0 716.057 124.695  27
   4   5   1-44.6288 62.8594  11
  -4   5  -1 106.391 49.8768  27
   4   5   2 59.6882 40.3652  11
  -4   5  -2 233.228 66.6698  27
  -4   5  -3 353.038 82.1006   8
   4   5   3 253.622 99.0356  11
  -4   5  -3 290.386 69.9627  27
  -4   5  -4 420.906 80.4695   8
   4   5   4 298.920 92.7154  11
  -4   5  -4 216.881 53.8174  27
  -4   5  -5 19.1821 21.0786   8
   4   5   5 13.2842 19.9633  11
  -5   0  19-37.8282 43.2413  19
  -5   0  18-0.14892 31.0433  19
  -5   0  17 11383.4 742.138  19
   5   0 -16 14.7757 27.2949  15
  -5   0  16-37.8262 66.8293  19
   5   0 -15 180.151 82.5281  15
  -5   0  15 228.610 136.785  19
   5   0 -14 24.6735 47.2005  15
   5   0 -14 164.951 89.2292  21
   5   0 -13 1382.87 240.299  15
   5   0 -13 1537.53 303.091  21
   5   0 -13 1219.00 271.759  12
   5   0 -12-60.2201 42.5220  21
   5   0 -12-13.1516 51.0416  12
   5   0 -11 3612.97 454.826  12
   5   0 -10-27.4662 34.9171  37
   5   0  -9 5695.58 404.735  37
   5   0  -8 68.2292 48.9379  37
  -5   0   8-132.828 62.7704  33
  -5   0   7 4211.71 320.845  33
  -5   0   6 18.3933 22.2881  33
  -5   0   6-32.5327 45.8781   3
  -5   0   5 6959.90 354.716  33
  -5   0   5 8567.46 448.611   3
  -5   0   4 41.6810 42.6468   3
  -5   0   4-13.0295 18.0890  33
  -5   0   3 15848.2 543.045   3
  -5   0   3 14566.2 485.023  33
  -5   0   2 8.03397 22.7677  33
  -5   0   1 357350. 2463.24  33
  -5   0   0-59.6367 66.0056   2
  -5   0   0-14.5397 35.9672  33
  -5   0  -1 17046.9 580.536  33
  -5   0  -1 22670.6 726.997   2
  -5   0  -2 4.48679 20.3909  36
  -5   0  -2-38.9304 54.4555   2
  -5   0  -2-13.9935 28.1467  33
  -5   0  -3 3786.53 250.399  36
  -5   0  -3 5616.54 394.082   2
  -5   0  -4-102.259 93.3433   2
  -5   0  -4 51.6456 36.6252  36
  -5   0  -5 927.121 163.470   2
  -5   0  -5 716.563 126.079  36
  -5   0  -6 31.0058 26.1969  36
  -5   0  -6-357.503 117.033   2
  -5   0  -7 1521.44 236.235  18
   5   0   7 1309.12 252.767  25
  -5   0  -7 1369.02 226.628  13
  -5   0  -8-7.26888 47.4315  13
  -5   0  -8 21.7928 42.1577  18
  -5   0  -9 545.627 148.524  13
  -5   0  -9 481.072 134.748  18
  -5   0 -10-17.9126 27.7124  13
  -5   0 -10-29.2880 49.3612  18
  -5   0 -11 6.22298 42.9151   4
  -5   0 -11-7.02650 43.9998  18
  -5   0 -12-4.96353 36.2511   4
  -5   0 -12 9.09915 36.2794  18
  -5   0 -13 2549.72 256.163  18
  -5   0 -14 15.8053 18.8194  18
   5   1 -18 441.591 92.3762   9
   5  -1 -18 447.016 86.6601  13
  -5  -1  18 539.254 122.936  19
  -5   1  18 512.910 131.737  19
   5  -1 -17 77.3813 54.3995  15
  -5  -1  17 51.6309 31.5365  19
  -5   1  17 61.5988 80.2404  19
   5   1 -17 144.742 57.4528  31
   5  -1 -16 542.060 142.630  15
  -5  -1  16 541.702 162.738  19
  -5   1  16 570.204 188.619  19
   5   1 -16 473.699 115.912  31
   5  -1 -15 4107.74 407.432  15
  -5  -1  15 4386.12 505.523  19
  -5   1  15 5037.88 552.447  19
   5  -1 -15 4230.59 377.734  17
   5   1 -14 11248.0 790.296  21
   5  -1 -14 10731.7 676.656  15
  -5  -1  14 11602.5 854.997  19
  -5   1  14 12743.4 915.852  19
   5  -1 -14 10415.8 621.524  17
   5   1 -13 3461.33 452.183  21
   5   1 -13 3335.07 438.656  12
   5  -1 -13 3016.62 430.583  12
   5  -1 -13 3082.05 344.853  17
  -5   1  13 3220.11 384.285  16
  -5   1  12-35.1014 72.9223  16
   5   1 -12 117.621 97.7623  21
   5   1 -12-84.1144 105.241  12
   5  -1 -12 29.8224 50.1450  12
   5  -1 -12 61.5243 54.4447  17
  -5   1  11 0.37016 66.6058  16
   5   1 -11 1.95240 37.1047  21
   5   1 -11-47.5278 96.7141  12
   5  -1 -11 144.461 47.8981  12
   5   1 -10 372.160 109.383  37
   5  -1 -10 356.753 119.349  37
   5   1  -9 2838.13 283.596  37
  -5   1   9 2790.19 331.078  33
   5   1  -9 2457.64 251.205  32
   5  -1  -8 28.0577 17.4192   1
   5   1  -8 43.5510 43.0799  37
  -5   1   8 26.3650 30.4321  33
   5   1  -8-7.80266 23.7546  32
  -5  -1   7 209.422 82.1334   3
  -5   1   7 209.030 82.9913  33
   5   1  -7 211.317 68.2866  37
   5   1  -7 241.790 74.8086  32
  -5   1   6 4913.72 360.667  33
  -5  -1   6 4896.11 372.882   3
   5   1  -6 4804.77 305.746  37
   5   1  -6 4677.78 316.220  32
  -5  -1   5 8439.06 462.089   3
  -5   1   5 8109.67 432.480  33
   5   1  -5 7853.24 399.719  32
  -5   1   4 16140.7 594.300  33
  -5   1   4 16241.2 587.243   3
  -5  -1   4 16825.7 617.196   3
   5   1  -4 15747.1 548.866  32
  -5   1   3 29347.9 748.049   3
  -5   1   3 29419.9 784.268  33
   5   1  -3 30762.2 756.335  32
  -5   1   2 1492.73 160.927   3
  -5   1   2 1370.18 166.430  33
   5   1  -2 1515.70 165.483  32
  -5  -1   2 1665.51 208.329   2
   5   1  -1 4178.13 272.143  32
  -5   1   1 4172.83 296.526  33
  -5  -1   1 3456.87 299.651   2
  -5  -1   0 1273.38 190.167   2
   5   1   0 1343.31 155.417  32
  -5   1   0 1299.48 169.637  33
  -5  -1  -1 18690.0 754.554   2
   5   1   1 19281.2 580.644  32
  -5  -1  -2 26518.8 944.550   2
  -5   1  -2 31804.2 897.614  33
  -5  -1  -3 933.605 208.341   2
  -5   1  -3 974.102 162.088  33
  -5   1  -4 4444.33 365.320  33
  -5  -1  -4 4078.67 412.714   2
  -5   1  -5 1276.95 204.598  33
  -5  -1  -5 1372.29 257.201   2
   5   1   6 415.522 132.198  25
  -5   1  -6 135.154 45.4355   4
  -5   1  -6 370.024 107.869  36
  -5   1  -6 375.869 116.878  18
   5   1   7 763.698 196.728  25
  -5   1  -7 609.525 137.684  14
  -5  -1  -7 715.987 163.277  13
  -5   1  -7 697.548 160.207  18
   5   1   8 625.222 177.856  25
  -5   1  -8 728.266 153.733  14
  -5  -1  -8 707.978 173.682  13
  -5   1  -8 646.409 159.513   4
  -5   1  -8 832.475 181.563  18
   5   1   9 71.9712 117.881  25
  -5   1  -9 8.64313 43.4213  14
  -5  -1  -9-27.1443 42.5099  13
  -5   1  -9 14.4978 29.3214   4
  -5   1  -9-2.21959 30.0705  18
  -5  -1  -9 1.34495 63.9849  18
  -5   1 -10 56.3798 31.3912  18
  -5   1 -10-0.12506 46.8513  14
  -5  -1 -10 113.097 85.3540  13
  -5   1 -10 34.3420 39.4497   4
  -5  -1 -10 3.39861 29.2683  18
  -5   1 -11 3449.53 356.997   4
  -5  -1 -11 3786.45 373.651  13
  -5  -1 -11 3552.82 359.832  18
  -5   1 -11 3186.05 317.932  18
  -5   1 -12 5316.65 405.313   4
  -5   1 -12 4199.40 326.303  18
  -5  -1 -12 5223.72 405.506  18
  -5   1 -13 5282.33 361.294   4
  -5  -1 -13 5874.64 383.782  18
  -5   1 -14 665.715 106.629   4
  -5  -1 -14 846.672 125.180  18
   5   2 -17-12.4542 28.9991   9
   5   2 -17 5.04323 18.0569   7
  -5   2  17 9.54948 19.8370  19
   5   2 -17-29.4783 24.8615  31
  -5   2  16 931.613 184.054  19
   5   2 -16 1077.02 164.790  31
   5  -2 -16 1062.60 162.785  17
   5   2 -16 1180.50 174.543   9
   5  -2 -16 1052.34 172.369  15
   5  -2 -15 14484.4 707.295  15
  -5   2  15 14288.6 818.744  19
   5   2 -15 13649.9 647.964  31
   5  -2 -15 14791.8 670.592  17
  -5   2  14 23113.2 1129.29  19
   5   2 -14 22370.0 894.252  31
   5  -2 -14 22245.9 942.214  15
   5  -2 -14 22573.7 885.727  17
  -5   2  14 21765.3 979.911  28
   5  -2 -13 1972.60 293.835  15
   5   2 -13 2305.06 351.060  21
  -5   2  13 2251.24 370.075  19
   5   2 -13 2077.56 284.273  31
   5  -2 -13 2260.12 299.868  17
  -5   2  13 2146.79 315.620  16
   5   2 -12 5004.73 537.194  21
  -5   2  12 4420.80 527.276  19
  -5   2  12 4551.16 470.553  16
  -5   2  11 5829.90 502.462  26
  -5   2  11 5529.22 452.973  23
   5   2 -11 7173.33 664.039  21
  -5   2  11 5766.52 527.074  16
  -5   2  10 339.743 146.985  16
  -5   2  10 330.855 124.885  26
  -5   2  10 202.214 87.1966  23
   5   2 -10 429.863 174.373  21
  -5   2   9-25.3533 44.1164  26
  -5   2   9-40.0546 47.3595  16
  -5   2   9 43.0790 48.2199  23
   5   2  -9-2.97281 81.1481  21
   5  -2  -8 938.233 176.216   1
   5   2  -8 892.457 166.149  32
  -5  -2   7 248.298 106.653   3
   5   2  -7 172.476 66.6951  32
  -5   2   7 218.132 89.9244  33
  -5  -2   6 1565.60 236.469   3
  -5   2   6 1566.75 235.688  33
   5   2  -6 1431.00 201.638  32
  -5   2   5 1689.78 232.655  33
  -5  -2   5 1316.87 210.792   3
   5   2  -5 1664.82 214.484  32
  -5   2   4 425.848 109.091  33
   5   2  -4 540.206 120.206  32
  -5  -2   4 372.680 107.333   3
   5   2  -3 1561.34 202.432  32
  -5   2   3 1579.02 214.033  33
  -5   2   2 1283.97 189.734  33
   5   2  -2 1272.71 178.831  32
  -5  -2   1 1132.42 186.065   2
  -5   2   1 1659.56 218.014  33
   5   2  -1 1375.22 183.929  32
  -5  -2   0 140.957 76.0841   2
  -5   2   0 296.395 99.2738  33
   5   2   0 199.527 60.7068  32
  -5  -2  -1 84.4942 40.8439   2
  -5   2  -1 125.214 57.6465  33
  -5  -2  -2 162.054 73.1192   2
  -5   2  -2-43.6287 37.3005  33
  -5  -2  -3 93.5719 51.1973   2
  -5   2  -3 93.4613 70.4011  33
   5   2   4 1689.39 286.665  25
  -5   2  -4 1653.90 246.652   4
  -5   2  -4 1891.76 251.167   5
   5   2   5-17.7204 86.2113  25
  -5   2  -5 20.5123 32.6293   4
  -5   2  -5 38.6657 64.0618  18
  -5   2  -5 35.8955 32.9980   5
   5   2   5-93.5119 72.9956  30
   5   2   6 293.396 114.129  25
  -5   2  -6 363.315 107.367   4
  -5   2  -6 246.885 89.8164   5
  -5   2  -7 520.561 137.183   5
   5   2   7 497.148 137.940  25
  -5   2  -7 623.753 156.658   4
  -5   2  -8 42.8264 29.5456   5
   5   2   8 114.638 74.0272  25
  -5   2  -8-9.45273 56.9452   4
  -5   2  -9 2268.49 290.015   4
  -5   2  -9 2335.41 269.653   5
   5   2   9 2906.26 371.513  25
  -5  -2  -9 2892.66 341.003  18
  -5   2 -10 1560.43 234.030   4
   5   2  10 1290.25 232.761  25
  -5  -2 -10 1470.81 234.626  18
   5   2  11 4866.36 410.154  25
  -5   2 -11 4508.61 367.707   4
  -5  -2 -11 4612.09 386.427  18
  -5   2 -12 3724.73 299.999   4
  -5  -2 -12 4100.26 329.233  18
  -5   2 -13 299.516 72.7396   4
   5  -2  13 314.781 96.2605  22
  -5  -2 -13 339.065 81.9460  18
   5   3 -16 13025.0 431.447  31
   5  -3 -16 13884.9 446.485  17
   5   3 -15 5526.51 314.930   7
   5   3 -15 4919.12 294.313   9
   5   3 -15 5935.40 344.176  31
   5  -3 -15 5728.95 341.101  17
  -5   3  15 4910.25 362.902  28
   5   3 -14 17.8100 34.4330   7
   5   3 -14-1.24442 22.8105  31
   5  -3 -14-21.3637 28.8063  17
  -5   3  14 48.8221 40.6632  28
   5   3 -14 54.7049 47.8757   9
   5   3 -13 416.009 105.017   9
   5   3 -13 439.616 111.014   7
   5   3 -13 434.378 128.234  21
   5   3 -13 397.051 104.323  31
   5  -3 -13 699.060 153.953  17
  -5   3  13 544.652 159.742  28
   5   3 -12 73.7547 41.3509   9
   5  -3 -12 175.403 100.398  15
   5   3 -12 86.0063 48.3317  31
   5   3 -12 114.483 84.6449  21
  -5   3  11 18.2110 65.2083  16
  -5   3  11 88.9127 65.8156  26
  -5   3  11 28.6023 48.3759  23
   5   3 -11 59.0700 84.5811  21
   5   3 -11 8.43360 31.6414  31
  -5   3  10 309.410 135.302  16
  -5   3  10 256.467 116.122  26
  -5   3  10 213.939 109.334  23
   5   3 -10 204.016 129.077  21
   5   3 -10 255.063 93.7556  31
  -5   3   9 5.42370 42.6613  16
  -5   3   9 7.25388 63.8718  26
  -5   3   9-18.4103 53.3622  23
   5   3  -9 44.1426 57.2241  21
   5   3  -9 76.6220 70.6436  31
  -5   3   8 906.459 212.343  16
  -5   3   8 621.902 160.827  26
   5   3  -8 696.858 198.904  21
   5   3  -8 1096.58 270.725  11
  -5   3   7 413.579 149.368  16
  -5   3   7 314.908 135.670  26
   5   3  -7 391.071 116.555   7
   5   3  -7 300.724 128.687  21
   5   3  -7 431.571 172.494  11
  -5   3   6-56.3259 104.156  16
  -5   3   6-70.2823 50.7290  26
   5   3  -6 11.5252 26.2270   7
   5   3  -6-68.0266 91.8409  21
   5   3  -6-45.4500 66.4347  11
  -5   3   6-27.7311 23.5985  27
  -5   3   5 2093.51 293.478  26
   5   3  -5 1970.11 258.809   7
   5   3  -5 2052.62 351.858  11
  -5   3   5 1873.17 276.562  18
   5   3  -5 1898.19 323.386  10
  -5   3   5 1599.31 275.238  16
  -5   3   5 1936.00 255.693  27
  -5   3   4 621.565 157.036  26
   5   3  -4 484.787 123.427   7
   5   3  -4 573.952 184.215  10
   5   3  -4 416.350 135.093  11
  -5   3   4 584.395 155.072  18
  -5   3   4 449.502 122.943  27
  -5   3   3 4399.43 420.757  26
   5   3  -3 3801.67 464.455  11
  -5   3   3 3470.80 334.710   8
  -5   3   3 3387.32 364.123  18
   5   3  -3 3296.23 413.576  10
  -5   3   3 3854.02 360.221  27
  -5   3   2 4129.69 365.799   8
   5   3  -2 4122.78 482.810  11
  -5   3   2 4242.06 408.754  18
   5   3  -2 3967.61 452.154  10
  -5   3   1 68929.1 1488.79   8
  -5   3   1 65751.4 1453.21   5
   5   3  -1 68612.1 1886.61  10
  -5   3   0 4107.72 362.287   8
   5   3   0 3731.79 385.682  24
  -5   3   0 3806.33 359.243   5
   5   3   0 3998.47 457.886  10
  -5   3   0 4236.36 401.800   4
  -5   3  -1 5410.40 456.132   4
  -5   3  -1 5169.41 410.460   8
   5   3   1 5263.02 466.282  24
  -5   3  -1 5458.35 432.372   5
   5   3   2 242.680 113.565  25
  -5   3  -2 196.452 100.575   4
  -5   3  -2 200.909 71.8465   5
   5   3   3 695.989 208.548  25
  -5   3  -3 653.513 159.170   4
  -5   3  -3 574.902 145.249   5
   5   3   3 729.041 193.791  30
   5   3   4 655.672 199.063  25
  -5   3  -4 459.774 137.038   4
   5  -3   4 594.463 219.749  22
  -5   3  -4 548.662 134.800   5
   5   3   4 335.382 147.077  30
   5   3   5 78.6260 119.747  25
  -5   3  -5-15.2691 38.3440   4
  -5   3  -5 47.8248 59.6375   5
   5   3   5-11.1727 35.3059  30
   5   3   6 324.407 125.325  25
  -5   3  -6 437.093 138.027   4
  -5   3  -6 290.724 98.3092   5
   5  -3   6 271.270 138.169  22
   5   3   6 246.992 95.1824  30
  -5   3  -7 1582.82 237.523   4
   5   3   7 1131.07 224.553  25
   5  -3   7 1283.54 282.085  22
  -5   3  -7 1317.27 205.081   5
   5   3   7 1110.24 216.803  30
   5   3   8 9.94142 90.8418  25
  -5   3  -8 78.4957 56.1909   4
   5  -3   8 73.3989 72.3233  22
  -5   3  -8 47.7872 33.0952   5
   5   3   8 144.218 69.7738  30
   5   3   9 265.724 105.618  25
  -5   3  -9 357.872 99.5317   4
   5  -3   9 141.437 88.3112  22
  -5   3  -9 182.469 64.7976   5
   5   3   9 252.901 110.260  30
   5   3  10 550.658 135.795  25
  -5   3 -10 541.703 113.276   4
   5   3  10 291.474 88.1703  30
  -5   3 -10 447.526 95.2534   5
   5   3  11 154.987 66.4243  25
  -5   3 -11 111.320 44.5073   4
   5   4 -13 747.093 101.440   7
   5  -4 -13 865.561 117.050  17
  -5   4  13 809.283 133.624  28
   5   4 -12 158.212 47.7557   7
   5   4 -12 218.074 61.0806   6
   5  -4 -12 182.099 66.3154  17
  -5   4  12 168.974 68.1657  28
  -5   4  11-19.6421 30.4315  25
   5   4 -11 74.7429 46.4462   7
   5   4 -11 7.08729 26.0860   6
  -5   4  11 0.13526 66.5988  28
  -5   4  10 51.2675 72.5397  25
  -5   4  10-26.8139 28.8798  23
   5   4 -10 6.59675 22.6137   7
   5   4 -10-25.1392 31.5517   6
  -5   4   9 188.763 85.4440  26
  -5   4   9-92.9272 77.6215  25
  -5   4   9 72.9889 68.0083  23
   5   4  -9 62.5282 49.5433   7
   5   4  -9 97.4561 52.3494   6
  -5   4   8 861.211 182.971  26
   5   4  -8 824.964 158.961   7
  -5   4   8 707.258 159.735  23
   5   4  -8 949.200 167.188   6
  -5   4   7 104.267 79.2212  26
   5   4  -7 123.073 54.3706   7
  -5   4   7 72.5923 37.4123  23
   5   4  -7 130.914 136.932  11
  -5   4   6-46.6114 71.7619  26
   5   4  -6-11.2365 35.5022   7
   5   4  -6 138.747 127.135  11
  -5   4   5 16769.6 814.900  26
   5   4  -5 16920.0 738.484   7
   5   4  -5 15717.6 749.649  24
   5   4  -5 17330.0 989.522  11
  -5   4   5 16204.5 727.118  27
  -5   4   4 44170.7 1326.59  26
   5   4  -4 39731.9 1215.01  24
   5   4  -4 41735.4 1180.94   6
   5   4  -4 41841.1 1542.24  11
  -5   4   4 40992.6 1174.60  27
  -5   4   3 50706.8 1414.72  26
   5   4  -3 44711.5 1310.85  24
   5   4  -3 46900.1 1229.81   6
   5   4  -3 48299.5 1665.27  11
  -5   4   3 48318.5 1269.51  27
  -5   4   2 13320.4 722.212  26
  -5   4   2 11496.1 612.234   8
   5   4  -2 11056.5 658.597  24
   5   4  -2 11141.4 584.793   6
   5   4  -2 12853.0 852.959  11
   5   4  -2 12635.8 841.102  10
  -5   4   2 11749.8 628.563  27
  -5   4   1 27.4471 47.5554  27
  -5   4   1 131.407 42.4339  26
  -5   4   1 213.417 90.4745   8
   5   4  -1 122.707 75.8220  24
   5   4  -1 18.3659 56.8588  11
   5   4  -1 242.224 127.706  10
  -5   4   0 671.206 155.758  27
  -5   4   0 832.548 178.528  26
  -5   4   0 833.333 161.167   8
   5   4   0 746.831 201.957  11
   5   4   0 703.584 194.535  10
  -5   4  -1 17423.0 805.653  26
  -5   4  -1 14893.1 687.251   8
   5   4   1 17343.2 984.406  11
   5   4   1 16349.8 926.495  10
  -5   4  -1 16225.5 729.375  27
  -5   4  -2 10024.2 551.239   8
   5   4   2 9827.18 711.655  10
  -5   4  -3 2264.08 251.952   8
   5   4   3 1674.17 263.875  25
  -5   4  -3 2317.22 260.297   5
   5   4   3 2232.10 327.866  10
  -5   4  -4 56.6168 58.2983   8
   5   4   4-23.8441 39.4597  25
  -5   4  -4 10.2600 40.1017   5
   5   4   4 67.2678 61.6250  10
   5   4   5 440.483 118.343  25
  -5   4  -5 571.000 117.878   8
  -5   4  -5 579.635 119.999   5
   5   4   5 425.765 143.899  10
   5   4   6 70.2086 57.2442  25
  -5   4  -6 150.460 57.2263   8
  -5   4  -6 74.4647 26.6609   5
   5   4   6-2.42640 67.4113  10
   5   4   7 12.2025 37.8068  25
  -5   4  -7-3.89619 17.9467   8
  -5   4  -7-9.93688 27.3903   5
   5   4   7-67.1006 59.5762  10
   5   4   8 76.5444 47.0342  25
  -5   4  -8 21.5691 30.3676   8
   5   4   8 91.8444 40.9005  10
  -5   5   7 4089.76 276.678  25
  -5   5   7 4052.03 253.987  23
   5   5  -7 4173.40 233.927   6
  -5   5   6 4237.98 267.606  26
  -5   5   6 5364.39 333.089  25
  -5   5   6 5111.50 303.309  23
   5   5  -6 5153.09 271.540   6
  -5   5   5 5003.64 302.860  26
  -5   5   5 5999.89 363.781  25
  -5   5   5 5929.78 340.105  23
   5   5  -5 5529.70 285.403   6
  -5   5   4 5.90184 11.8522  26
  -5   5   4 14.7695 39.0151  25
  -5   5   4 1.25472 30.7029  23
   5   5  -4-0.90493 5.71732   6
  -5   5   3 42.9608 28.6465  26
  -5   5   3 58.1379 27.0700  25
  -5   5   3 58.5441 21.2916  23
  -5   5   2 528.514 96.6331  26
  -5   5   2 841.465 135.510  25
   5   5  -2 733.134 146.999  11
  -5   5   1 159.337 55.7009  25
   5   5  -1 175.674 96.0682  11
   5   5   0 271.010 102.796  11
  -5   5   0 144.158 47.9052  27
   5   5   1 68.4354 57.7523  11
  -5   5  -1 195.667 55.0872  27
   5   5   2 17.6372 51.3315  11
  -5   5  -2 41.0061 24.2852  27
   5   5   3 1205.39 170.942  11
  -6   0  18 25.1672 24.2780  19
  -6   0  17 28.2142 43.5492  19
   6   0 -16 5.21633 54.8177  15
  -6   0  16 57.3167 73.8054  19
   6   0 -15 48.0932 35.9647  15
  -6   0  15-155.469 100.476  19
   6   0 -14 378.897 129.612  15
   6   0 -14 338.478 141.012  21
   6   0 -14 332.967 157.013  12
   6   0 -13 6.35249 42.8524  15
   6   0 -13-87.0664 77.0490  21
   6   0 -13-7.82217 79.7029  12
   6   0 -12 1262.35 270.019  21
   6   0 -12 1079.32 260.454  12
   6   0 -11-39.0833 79.8018  21
   6   0 -11-7.83457 80.2757  12
   6   0 -10 14387.9 906.454  12
   6   0 -10 17303.4 1085.59  20
   6   0  -9 4.60179 16.2342  37
   6   0  -8 3840.23 344.648  37
  -6   0   7-80.9463 53.2768   3
  -6   0   6 7266.09 473.342   3
  -6   0   6 5931.12 387.566  33
  -6   0   5-11.4898 15.3949  33
  -6   0   5-22.2318 27.8966   3
  -6   0   4 9262.87 491.729   3
  -6   0   4 8444.05 423.350  33
  -6   0   3-28.8554 38.6292  33
  -6   0   3-2.72904 37.1575   3
  -6   0   2 13101.6 528.438  33
  -6   0   1-58.7985 39.3287  33
  -6   0   0 7143.91 414.588  33
  -6   0  -1-10.4819 34.5323  33
  -6   0  -2 8232.33 487.852  33
  -6   0  -3 16.0492 32.2776  33
  -6   0  -4 4512.66 395.357  33
  -6   0  -5-13.6352 29.1906  18
  -6   0  -6 3986.57 391.068  18
  -6   0  -7 13.2192 32.4716  18
  -6   0  -8 2984.97 348.908  18
  -6   0  -9 18.0965 32.4000  18
  -6   0 -10-28.7368 40.9507  18
  -6   0 -11 43.4759 62.1926  18
  -6   0 -12 199.728 69.1115  18
  -6   0 -13 17.1431 23.8917  18
   6   1 -18-25.3761 27.3059   9
  -6   1  18-19.2428 24.6922  19
   6  -1 -17 246.185 84.9092  15
  -6  -1  17 202.502 90.5087  19
  -6   1  17 173.445 81.3524  19
   6   1 -17 132.451 56.6086  31
   6  -1 -16 626.040 142.398  15
  -6  -1  16 947.051 210.432  19
  -6   1  16 604.681 166.924  19
   6   1 -16 543.354 120.885  31
   6  -1 -15 3514.81 365.046  15
   6   1 -15 3625.46 419.222  21
  -6  -1  15 3766.81 455.452  19
  -6   1  15 4109.74 484.508  19
   6  -1 -15 3028.62 298.414  17
   6  -1 -14 4790.57 449.450  15
   6   1 -14 5414.84 539.691  21
   6  -1 -14 5247.18 555.048  12
   6  -1 -14 5056.72 413.538  17
  -6   1  14 4500.93 434.878  16
   6   1 -13 18020.9 1019.35  21
   6   1 -13 17623.7 1008.86  12
   6  -1 -13 18034.2 1055.56  12
   6  -1 -13 15361.9 747.693  17
  -6   1  13 15065.9 824.039  16
   6   1 -12 37155.3 1498.74  21
   6   1 -12 35356.7 1447.07  12
   6  -1 -12 35664.9 1491.58  12
  -6   1  12 33638.2 1246.53  16
   6   1 -11 46653.4 1709.94  21
   6   1 -11 45048.2 1630.43  12
   6  -1 -11 44173.9 1653.47  12
  -6   1  11 42611.0 1395.11  16
   6   1 -10 6935.00 658.917  21
   6   1 -10 6822.59 623.779  12
   6  -1 -10 6331.61 616.555  12
   6   1 -10 8357.98 765.152  20
  -6   1  10 7111.98 563.051  16
  -6   1   9 1962.82 295.368  33
   6   1  -9 1513.34 214.092  32
  -6  -1   8 9.18714 46.9616   3
  -6   1   8-13.8771 23.9135  33
   6   1  -8-18.2302 29.6909  32
  -6  -1   7 2045.22 272.165   3
  -6   1   7 1923.19 258.407  33
   6   1  -7 1758.45 221.069  32
  -6  -1   6 5135.07 416.022   3
   6   1  -6 4735.48 352.679  32
  -6   1   6 5217.08 405.815  33
  -6   1   5 165.014 71.5844  33
  -6  -1   5 164.284 76.1951   3
   6   1  -5 222.777 77.3332  32
  -6  -1   4 2230.81 251.884   3
  -6   1   4 2172.03 241.743  33
   6   1  -4 2077.01 223.220  32
  -6   1   3 1252.07 180.293  33
   6   1  -3 1232.10 169.732  32
  -6   1   2 89.8199 48.7827  33
   6   1  -2 64.3788 40.5868  32
  -6   1   1 1117.95 174.230  33
   6   1  -1 1410.97 180.486  32
  -6  -1   1 1187.72 182.061   2
  -6   1   0 4927.69 373.985  33
   6   1   0 5097.35 341.011  32
  -6  -1   0 4518.95 389.844   2
  -6   1  -1 49126.1 1217.28  33
  -6  -1  -1 36678.1 1152.35   2
  -6   1  -2 21463.3 846.568  33
  -6  -1  -2 17926.2 848.425   2
  -6  -1  -3 358.833 136.375   2
  -6   1  -3 451.413 131.117  33
   6   1   4 4622.49 465.484  25
  -6   1  -4 4816.43 423.167   4
  -6   1  -4 4778.94 417.300  18
   6   1   5 6063.77 534.603  25
  -6   1  -5 6288.51 492.401   4
  -6   1  -5 6206.14 489.302  18
  -6  -1  -5 6231.21 493.445  18
   6   1   6 152.245 103.689  25
  -6   1  -6 69.9021 43.7569   4
  -6   1  -6 133.295 75.3451  18
  -6  -1  -6 147.090 85.5820  18
   6   1   7 438.051 162.399  25
  -6   1  -7 375.564 130.575   4
  -6   1  -7 399.445 125.120  18
  -6  -1  -7 260.729 92.5339  18
   6   1   8 136.065 77.2356  25
  -6   1  -8 82.5640 62.1561   4
  -6   1  -8 56.8633 59.1667  18
  -6  -1  -8 28.8906 57.5790  18
   6   1   9 408.004 139.926  25
  -6   1  -9 288.234 113.335   4
  -6   1  -9 328.981 119.032  18
  -6  -1  -9 384.117 128.599  18
  -6   1 -10 316.121 100.307   4
  -6   1 -10 182.960 64.1698  18
  -6  -1 -10 278.952 92.5784  18
  -6   1 -11 352.243 104.055   4
  -6   1 -11 285.465 88.6926  18
  -6  -1 -11 372.326 105.176  18
  -6   1 -12 988.112 147.878   4
  -6   1 -12 1050.11 138.751  18
  -6  -1 -12 1188.17 166.066  18
   6  -1  13 253.826 85.9032  22
  -6  -1 -13 238.324 65.8910  18
   6   2 -17 17.2869 19.2009   9
   6   2 -17 23.2339 28.8763  31
   6  -2 -16 5401.60 368.991  15
  -6   2  16 4473.26 375.744  19
   6   2 -16 5154.48 342.541  31
   6  -2 -16 5411.94 335.627  17
   6   2 -16 5349.41 350.988   9
   6  -2 -15 15012.5 692.055  15
  -6   2  15 15262.0 798.718  19
   6   2 -15 15668.1 664.913  31
   6  -2 -15 15213.1 638.601  17
   6  -2 -14 26481.9 996.111  15
   6   2 -14 33128.0 1235.31  21
  -6   2  14 30211.9 1234.15  19
   6   2 -14 28964.3 977.480  31
   6  -2 -14 27940.4 940.704  17
  -6   2  14 25489.6 1004.34  28
   6   2 -13 36670.1 1384.05  21
  -6   2  13 34521.5 1397.52  19
   6  -2 -13 30304.5 1041.95  17
  -6   2  13 30924.3 1160.87  16
   6   2 -12 2646.74 398.350  21
  -6   2  12 2417.96 335.788  16
  -6   2  11 2034.92 290.431  26
   6   2 -11 2546.33 394.756  21
  -6   2  11 2163.18 322.743  16
  -6   2  10 1963.51 281.182  26
   6   2 -10 2079.70 366.617  21
  -6   2  10 2407.03 340.334  16
  -6   2   9 103.186 73.8046  26
  -6   2   9 105.437 96.1402  16
   6   2  -9-56.8593 89.0250  21
   6   2  -9 249.672 142.145  20
  -6   2   8 478.151 131.645  26
  -6   2   8 713.799 184.785  16
   6   2  -8 626.077 180.642  21
   6   2  -8 546.315 202.016  20
   6   2  -8 712.847 226.911  11
  -6   2   7 4.85352 20.4599  26
  -6   2   7-47.8810 52.5310  16
   6   2  -7-4.66737 87.3121  21
   6   2  -7 45.0979 55.0778  11
  -6   2   7 37.8824 58.6582  18
  -6   2   6 37.2489 33.1417  16
   6  -2  -6 65.6421 88.1709  22
   6   2  -6-13.0078 73.4463  21
  -6   2   6 29.8075 48.9669  18
  -6  -2   6-5.08608 40.7443   3
  -6   2   5 631.105 153.327  33
  -6  -2   5 484.789 141.970   3
   6   2  -5 579.554 137.198  32
  -6   2   4 52.4497 54.7712  33
   6   2  -4 8.86464 33.4483  32
  -6  -2   4-14.1767 49.2883   3
  -6   2   3 1107.05 191.852  33
   6   2  -3 1098.55 182.681  32
  -6   2   2 1490.00 222.419  33
   6   2  -2 1518.76 213.146  32
  -6   2   1 45.7558 44.6059  33
   6   2  -1 33.1523 15.0584  32
  -6  -2   0 18592.7 901.866   2
  -6   2   0 23875.4 909.929  33
  -6   2  -1 49995.4 1340.28   4
   6  -2   1 51603.6 1846.07  22
  -6   2  -1 50007.7 1283.31   5
  -6   2  -1 51974.1 1382.30  18
  -6   2  -2 31398.7 1080.49   4
   6   2   2 28447.7 1176.74  25
   6  -2   2 32558.9 1489.21  22
  -6   2  -2 30798.5 1024.75   5
  -6   2  -2 30287.6 1068.07  18
  -6   2  -3 48091.6 1360.68   4
   6   2   3 44092.3 1496.48  25
   6  -2   3 48521.4 1836.73  22
  -6   2  -3 48324.2 1298.12   5
  -6   2  -3 46872.3 1336.63  18
  -6   2  -4 10272.8 640.056   4
   6   2   4 10331.6 723.990  25
   6  -2   4 10856.1 877.247  22
  -6   2  -4 10702.5 622.174   5
  -6   2  -4 10161.4 626.343  18
  -6   2  -5 3581.74 380.226   4
   6   2   5 3264.66 408.374  25
  -6   2  -5 3591.30 359.748   5
  -6   2  -5 3629.95 372.504  18
   6   2   6 2885.10 375.897  25
  -6   2  -6 2713.55 331.077   4
  -6   2  -6 2927.04 323.779   5
  -6   2  -6 3019.85 334.399  18
  -6  -2  -6 2654.34 327.595  18
   6   2   7 75.5983 59.9564  25
  -6   2  -7 160.380 77.0266   4
  -6   2  -7 137.165 70.0936   5
  -6   2  -7 222.242 97.0508  18
  -6  -2  -7 282.012 96.5226  18
   6   2   8 412.025 142.122  25
  -6   2  -8 282.542 111.865   4
  -6   2  -8 277.713 89.0362   5
  -6   2  -8 249.391 82.5155  18
  -6  -2  -8 452.937 132.119  18
   6   2   9 309.234 117.654  25
  -6   2  -9 486.038 125.014   4
  -6  -2  -9 485.095 138.688  18
   6   2  10 322.735 107.525  25
  -6   2 -10 292.147 96.8253   4
   6  -2  10 243.116 124.192  22
  -6  -2 -10 136.155 62.7451  18
  -6   2 -11-20.3478 20.9683   4
   6  -2  11-5.44824 45.6832  22
  -6  -2 -11-27.2658 44.2811  18
  -6   2 -12 528.543 92.0197   4
   6  -2  12 525.899 117.080  22
   6   3 -15 130.387 48.9404   7
   6   3 -15 145.210 50.6917  31
   6  -3 -15 166.156 53.7949  17
  -6   3  15 191.877 74.4969  28
   6  -3 -14 351.334 85.7657  15
   6   3 -14 402.754 91.9662   7
   6   3 -14 425.912 82.7161   6
   6   3 -14 457.133 101.555  31
   6  -3 -14 521.315 107.452  17
  -6   3  14 467.998 121.395  28
   6  -3 -13-26.6783 37.9177  15
   6   3 -13 25.4369 23.6256   7
   6   3 -13 61.5073 56.8905  21
   6   3 -13 63.8604 39.6531  31
   6  -3 -13-8.61673 47.3870  17
  -6   3  13-18.0726 55.5678  28
  -6   3  12 107.575 62.4064  16
   6  -3 -12 190.514 82.6811  15
   6   3 -12 213.657 92.5773   7
   6   3 -12 168.438 87.4893  21
   6   3 -12 207.362 72.3577  31
  -6   3  11 860.969 191.805  16
  -6   3  11 829.755 178.225  26
  -6   3  11 497.425 117.231  23
   6   3 -11 995.296 179.240   7
   6   3 -11 787.618 192.097  21
   6   3 -11 764.257 157.415  31
  -6   3  10 4218.11 408.635  26
  -6   3  10 3716.90 357.255  23
   6   3 -10 3997.46 460.436  21
   6   3 -10 3406.37 346.472  31
  -6   3  10 3894.72 421.910  16
  -6   3   9 7133.02 539.498  26
   6   3  -9 7240.88 504.189   7
  -6   3   9 6650.61 494.113  23
   6   3  -9 7279.36 659.531  21
   6   3  -9 5978.11 466.151  31
  -6   3   9 7363.22 587.869  16
  -6   3   8 2248.93 311.670  26
   6   3  -8 2585.66 305.033   7
  -6   3   8 2386.92 302.949  23
   6   3  -8 2916.29 436.627  21
   6   3  -8 2531.84 402.265  11
  -6   3   8 2462.65 343.056  16
  -6   3   7 202.272 108.430  16
  -6   3   7 328.926 123.675  26
   6   3  -7 288.856 96.0870   7
   6   3  -7 292.501 131.432  21
   6   3  -7 229.465 135.354  11
  -6   3   6 21.7691 41.8041  26
  -6   3   6 25.0920 39.5189  16
   6   3  -6-10.3431 42.3169   7
   6   3  -6-12.2239 103.150  21
   6   3  -6 62.8939 92.8712  11
  -6   3   6 13.6815 26.8699  27
  -6   3   5 356.565 126.715  26
  -6   3   5 350.559 131.416  16
   6   3  -5 269.667 131.484  21
   6   3  -5 164.108 76.8888  11
   6   3  -5 134.608 94.1182  10
  -6   3   5 395.722 127.765  18
  -6   3   5 438.712 122.562  27
  -6   3   4 1011.84 202.527  26
  -6   3   4 878.184 202.618  16
   6  -3  -4 615.084 187.839  22
   6   3  -4 517.096 166.405  21
   6   3  -4 694.283 201.721  11
   6   3  -4 1061.90 254.404  10
  -6   3   4 850.395 187.719  18
  -6   3   4 780.448 160.981  27
  -6   3   3 8816.10 544.150   8
  -6   3   3 11222.0 671.816  26
   6  -3  -3 9556.50 820.244  22
   6   3  -3 8667.54 787.826  21
   6   3  -3 9688.23 754.321  11
  -6   3   3 9596.32 626.345  18
   6   3  -3 10121.5 745.622  10
  -6   3   3 9826.04 575.907  27
  -6   3   2 23848.8 894.487   8
   6  -3  -2 23388.2 1290.01  22
   6   3  -2 24559.9 1352.80  21
   6   3  -2 25263.3 1220.80  11
  -6   3   2 25200.7 1010.59  18
   6   3  -2 24713.5 1158.73  10
  -6   3   1 61735.8 1428.31   8
   6  -3  -1 59056.9 2053.73  22
   6   3  -1 61095.2 2152.74  21
   6   3  -1 65291.3 1950.32  11
  -6   3   1 63912.6 1603.87  18
   6   3  -1 63751.8 1866.16  10
  -6   3   0 21204.4 839.825   8
   6  -3   0 20765.9 1216.47  22
   6   3   0 21072.6 1276.27  21
  -6   3   0 20958.0 912.193  18
   6   3   0 22087.8 1105.00  10
  -6   3   0 22769.9 951.317   4
  -6   3  -1 3822.53 356.141   8
   6  -3   1 4417.69 561.440  22
   6   3   1 4515.84 593.330  21
  -6   3  -1 4363.93 407.609  18
  -6   3  -1 3909.05 394.830   4
   6   3   2 778.997 196.378  25
  -6   3  -2 895.515 172.398   8
  -6   3  -2 1017.13 194.028   4
   6  -3   2 803.900 250.517  22
  -6   3  -2 1185.70 207.108   5
  -6   3  -3 1493.99 247.245   4
  -6   3  -3 1254.63 194.699   8
   6   3   3 1169.08 233.699  25
   6  -3   3 1198.30 295.477  22
  -6   3  -3 1152.46 203.133   5
   6   3   4 19.7747 71.2269  25
  -6   3  -4 24.7963 43.0581   8
  -6   3  -4-8.04910 34.5096   4
   6  -3   4-28.0635 102.628  22
  -6   3  -4-43.7568 39.9598   5
   6   3   5-4.42226 98.3845  25
  -6   3  -5 28.8783 32.4082   8
  -6   3  -5 64.1805 60.2975   4
   6  -3   5 58.5588 77.1720  22
  -6   3  -5 29.4277 55.9388   5
   6   3   6 486.314 159.875  25
  -6   3  -6 514.945 123.138   8
  -6   3  -6 550.606 139.826   4
   6  -3   6 412.570 164.064  22
  -6   3  -6 461.433 117.235   5
   6   3   7 365.341 139.765  25
  -6   3  -7 161.782 61.4279   8
  -6   3  -7 221.703 88.4433   4
   6  -3   7 291.593 154.362  22
  -6   3  -7 198.377 74.4490   5
   6   3   8 603.020 153.996  25
  -6   3  -8 520.120 119.783   4
   6  -3   8 322.253 113.731  22
   6   3   9 31.1138 39.2005  25
  -6   3  -9 9.34192 20.0225   4
   6   3  10 22.9200 33.3147  25
  -6   3 -10 8.56843 18.0774   4
   6   4 -12 678.718 99.1008   7
   6   4 -12 612.432 92.1928   6
   6  -4 -12 624.393 101.683  17
  -6   4  12 642.158 118.668  28
  -6   4  11 665.075 113.385  25
   6   4 -11 1002.83 135.600   7
   6   4 -11 1045.35 137.551   6
  -6   4  11 947.785 161.131  28
  -6   4  10-25.0651 50.6696  26
  -6   4  10 77.6524 60.5861  25
   6   4 -10 5.39725 18.3109   7
  -6   4  10 50.5762 44.5971  23
   6   4 -10-8.30401 34.6388   6
  -6   4   9 746.600 150.435  26
  -6   4   9 694.253 142.710  25
   6   4  -9 684.638 128.077   7
  -6   4   9 517.084 116.395  23
   6   4  -9 728.761 135.337   6
  -6   4   8-4.08660 43.1384  26
   6   4  -8-25.4453 37.3467   7
  -6   4   8 37.3531 32.7718  23
   6   4  -8-16.0091 34.5710   6
  -6   4   7 106.849 84.9237  26
   6   4  -7 21.3688 32.5544   7
  -6   4   7-40.0469 55.7864  23
   6   4  -7 185.369 158.365  11
  -6   4   6 436.536 123.790  26
   6   4  -6 538.164 174.048  11
  -6   4   5 1238.92 215.584  26
   6   4  -5 1122.01 183.007   6
   6   4  -5 1302.84 259.463  11
  -6   4   5 1286.35 198.589  27
  -6   4   4 2792.30 320.020  26
   6   4  -4 2700.43 283.134   6
   6   4  -4 2573.75 372.257  11
  -6   4   4 2581.03 280.538  27
  -6   4   3 2440.58 300.794  26
   6   4  -3 2278.03 252.826   6
   6   4  -3 2579.47 375.943  11
  -6   4   3 2572.28 282.434  27
  -6   4   2 267.262 74.3954  26
   6   4  -2 177.106 104.354  11
   6   4  -2 410.790 156.646  10
  -6   4   2 250.153 91.4305  27
  -6   4   1 726.715 161.204  26
   6   4  -1 609.508 179.559  11
   6   4  -1 1033.51 232.641  10
  -6   4   1 799.381 158.634  27
  -6   4   0 1047.55 176.325  27
  -6   4   0 1425.25 222.682  26
  -6   4   0 957.889 162.515   8
   6   4   0 671.207 183.900  11
   6   4   0 955.971 216.122  10
  -6   4  -1 1395.34 211.784  26
  -6   4  -1 1313.34 185.675   8
   6   4   1 1469.75 273.920  11
   6   4   1 1598.97 279.506  10
  -6   4  -1 1431.98 204.244  27
  -6   4  -2 208.920 76.1049  27
  -6   4  -2 261.400 96.1275  26
  -6   4  -2 189.974 71.0371   8
   6   4   2 3.89238 82.4153  11
   6   4   2 315.946 132.061  10
  -6   4  -3 688.643 126.286   8
   6   4   3 498.152 149.182  11
   6   4   3 763.904 182.109  10
  -6   4  -4 178.213 65.0645   8
   6   4   4 82.5710 46.6036  25
   6   4   4 152.834 78.8248  11
   6   4   4 184.935 89.9450  10
  -6   4  -5 80.4159 32.5961   8
   6   4   5 62.3742 43.5619  25
   6   4   5 112.014 71.5479  11
   6   4   5 43.1444 30.9671  10
  -6   4  -6 222.216 57.9079  26
  -6   4  -6 188.751 53.2057   8
   6   4   6 300.960 85.8051  25
   6   4   6 145.567 57.3524  11
   6   4   6 170.642 77.5607  10
  -6   4  -7 21.8256 17.6741  27
   6   4   7 57.4616 42.9314  10
  -6   5   4 1562.65 155.944  23
   6   5  -4 1800.82 209.817  11
  -6   5   3-13.5212 29.6221  23
   6   5  -3 157.303 85.0520  11
  -6   5   2 117.534 48.3274  23
   6   5  -2 208.265 81.8418  11
   6   5  -1 632.529 126.785  11
  -7   0  18-18.8855 37.9923  19
  -7   0  17 56.4059 73.4295  19
   7   0 -16-14.5415 37.1519  15
  -7   0  16 17.2606 55.2893  19
   7   0 -15 37.9934 41.0219  15
   7   0 -15 49.7501 39.5589  12
   7   0 -14 40.9079 25.8520  15
   7   0 -14-69.2733 57.1241  21
   7   0 -14-70.1010 96.2133  12
   7   0 -13 6872.16 607.104  21
   7   0 -13 6320.68 618.928  12
   7   0 -12 83.2145 89.0008  21
   7   0 -12-55.4692 104.599  12
   7   0 -11 50152.8 1737.16  21
   7   0 -11 50102.1 1750.09  12
   7   0 -10 94.2397 101.285  21
   7   0 -10 24.3246 111.204  20
   7   0  -9 226095. 3789.01  21
   7   0  -9 257472. 4236.07  20
   7   0  -8 44.0165 71.3809  20
   7   0  -8 20.3377 19.7047  37
  -7   0   7 4540.03 421.669   3
  -7   0   6-48.2367 41.9592   3
  -7   0   5 3911.01 365.769   3
  -7   0   4 79.4161 65.1607   3
  -7   0   3 3122.02 307.049   3
  -7   0   2 7.96789 39.2406   3
  -7   0   1 907.500 160.087  33
  -7   0   0 65.0690 26.8793  33
  -7   0  -1 1704.62 237.001  33
  -7   0  -2 20.1507 26.8563  33
  -7   0  -2 27.5883 41.9256  18
  -7   0  -3 4902.86 428.793  18
  -7   0  -4-24.4000 28.5133  18
  -7   0  -5 15069.3 779.366  18
  -7   0  -6 14.1392 41.7846  18
  -7   0  -7 53242.0 1441.57  18
  -7   0  -8-11.8847 60.2235  18
  -7   0  -9 68.2733 50.2816  18
  -7   0 -10-7.94940 23.6662  18
   7   0  11 97.2157 52.0661  22
  -7   0 -11 65.8799 34.5698  18
  -7   0 -12-15.1558 10.5002  18
   7  -1 -17-17.4805 40.4489  15
  -7  -1  17-75.5551 66.6178  19
  -7   1  17 13.7907 41.2443  19
   7   1 -17 0.95385 24.5253  31
   7  -1 -16-24.1692 33.4544  15
  -7  -1  16 20.0717 35.8752  19
  -7   1  16 7.98075 53.7213  19
   7   1 -16 2.40877 23.9182  31
   7  -1 -15 665.507 156.289  15
   7   1 -15 781.744 189.794  21
  -7  -1  15 900.802 203.210  19
  -7   1  15 1136.63 244.229  19
  -7   1  14 271.196 95.0447  16
   7  -1 -14 361.717 128.989  15
   7   1 -14 364.863 136.149  21
   7   1 -14 409.376 145.857  12
   7  -1 -14 320.401 147.247  12
   7   1 -13 8178.11 673.449  21
   7   1 -13 8290.41 679.579  12
   7  -1 -13 8855.74 722.372  12
  -7   1  13 7874.18 580.857  16
   7   1 -12 29711.4 1323.10  21
   7   1 -12 27916.7 1279.48  12
   7  -1 -12 27965.6 1314.54  12
  -7   1  12 26789.2 1100.27  16
   7   1 -11 26553.0 1288.42  21
   7   1 -11 23881.0 1197.25  12
   7  -1 -11 24419.0 1234.35  12
  -7   1  11 25380.1 1081.17  16
   7   1 -10 1288.70 286.341  21
   7   1 -10 1149.58 267.941  12
   7  -1 -10 1147.71 266.242  12
   7   1 -10 1266.28 304.461  20
  -7   1  10 1490.96 263.528  16
  -7   1   9 798.947 194.261  16
   7   1  -9 458.604 186.774  21
   7  -1  -9 554.160 192.242  20
   7   1  -9 740.330 239.972  20
   7   1  -8 4558.91 549.909  21
   7  -1  -8 3991.68 524.372  20
   7   1  -8 4210.95 545.250  20
  -7   1   8 3993.42 381.280  18
  -7   1   8 4318.34 430.686  16
  -7   1   7 20146.4 909.849  16
   7  -1  -7 21944.9 1186.95  22
   7   1  -7 19558.2 1133.17  21
   7   1  -7 20076.0 1179.00  20
  -7   1   7 16967.8 822.357  33
  -7   1   6 12992.3 691.644  33
  -7  -1   6 14488.1 766.926   3
   7   1  -6 13290.4 654.185  32
  -7  -1   5 1296.09 221.087   3
  -7   1   5 1020.43 186.022  33
   7   1  -5 1136.43 186.266  32
  -7  -1   4 1373.21 223.520   3
  -7   1   4 1230.64 202.900  33
   7   1  -4 1543.05 218.312  32
  -7   1   3 650.081 145.916  33
   7   1  -3 699.772 140.032  32
  -7  -1   3 747.285 160.219   3
  -7   1   2 586.313 145.812  33
   7   1  -2 748.970 146.010  32
  -7   1   1 2203.96 274.381  33
   7   1  -1 1993.80 240.024  32
  -7  -1   0 1241.39 208.350   2
  -7   1   0 935.868 185.127  33
   7   1   1 212.551 115.087  25
  -7  -1  -1 251.118 79.9756   2
  -7   1  -1 246.720 89.3320   4
   7  -1   1 228.862 128.035  22
  -7   1  -1 282.610 95.5224  18
  -7   1  -2 4673.54 422.080   4
   7   1   2 5157.13 487.375  25
   7  -1   2 4940.97 576.132  22
  -7   1  -2 4650.56 412.355  18
  -7  -1  -2 4296.55 395.664  18
  -7   1  -3 35833.9 1182.45   4
   7   1   3 38391.3 1365.36  25
   7  -1   3 37518.0 1617.31  22
  -7   1  -3 35988.8 1171.12  18
  -7  -1  -3 33588.0 1141.12  18
  -7   1  -4 76017.5 1746.99   4
  -7   1  -4 77517.3 1736.18  18
  -7  -1  -4 73795.3 1731.88  18
  -7   1  -5 27970.2 1073.49   4
  -7   1  -5 27114.5 1039.40  18
  -7  -1  -5 29070.3 1098.79  18
   7   1   6 1477.62 277.250  25
  -7   1  -6 1236.83 220.133   4
  -7  -1  -6 1322.49 232.784  18
  -7   1  -6 1130.66 204.755  18
  -7   1  -7 69.6039 25.2760  18
  -7  -1  -7 10.4109 37.9147  18
  -7   1  -8 2099.31 271.253   4
  -7   1  -8 1959.64 258.317  18
  -7  -1  -8 1934.57 264.232  18
  -7   1  -9 59.3002 42.7051   4
  -7   1  -9 82.0760 47.0477  18
  -7  -1  -9 72.0715 36.9596  18
  -7   1 -10 24.1974 22.3994   4
   7  -1  10-22.6491 41.0163  22
  -7   1 -10 26.6489 28.1240  18
  -7  -1 -10 65.7955 58.0754  18
  -7   1 -11 64.8524 31.7591   4
   7  -1  11 148.458 85.3675  22
  -7   1 -11 126.035 45.9299  18
  -7  -1 -11 123.385 50.7529  18
   7   2 -16 25.9424 14.6070   9
   7  -2 -16 66.7317 39.9158  15
   7   2 -16 71.3867 37.8863  31
   7  -2 -15 516.896 121.277  15
   7   2 -15 464.341 125.344  21
  -7   2  15 354.281 108.509  19
   7   2 -15 581.435 121.169  31
   7  -2 -15 499.645 103.198  17
   7  -2 -14-54.5480 53.0075  15
   7   2 -14-2.32639 35.0434  21
  -7   2  14-7.09972 74.4046  19
   7   2 -14 96.2298 58.2251  31
   7  -2 -14-4.16744 35.1168  17
  -7   2  14 27.2067 38.0050  16
  -7   2  13 82.1728 62.1215  16
   7   2 -13 193.921 99.2608  21
  -7   2  13 143.752 85.9366  19
   7  -2 -13 94.2430 28.8514  17
  -7   2  12-37.2148 56.9902  16
   7   2 -12-105.145 121.769  21
  -7   2  11 439.495 136.040  26
  -7   2  11 393.778 123.777  16
   7   2 -11 418.796 154.752  21
  -7   2  10-13.6982 51.7834  26
  -7   2  10 51.5917 39.6191  16
   7   2 -10 24.2730 107.897  21
  -7   2   9 2171.42 295.684  26
   7   2  -9 2102.67 378.003  21
   7   2  -9 1665.16 329.798  20
  -7   2   9 1822.25 294.763  16
  -7   2   8 9.30884 49.3925  26
  -7   2   8 67.8586 45.7823  16
   7   2  -8 42.6235 79.5863  21
   7   2  -8 105.391 116.297  20
  -7   2   8 7.81764 47.1088  18
  -7   2   7 2097.72 286.542  26
   7   2  -7 2095.16 381.684  21
   7   2  -7 2223.26 361.762  11
   7   2  -7 1890.48 363.574  20
  -7   2   7 2025.86 282.990  18
  -7   2   7 2012.33 308.488  16
  -7   2   6 38.0843 50.8656  26
  -7   2   6 16.5064 34.4740  16
   7  -2  -6 12.2366 80.4360  22
   7   2  -6 3.20194 76.2372  21
   7   2  -6-22.0303 107.548  20
   7   2  -6 6.84092 59.7867  11
  -7   2   6 8.58725 47.6952  18
  -7   2   5 40.0089 52.5251  26
  -7   2   5 80.4391 54.5380  16
   7  -2  -5 101.779 136.275  22
   7   2  -5-34.2096 71.9029  21
   7   2  -5 155.792 128.268  11
  -7   2   5 35.9452 51.8419  18
   7   2  -5 75.2654 119.670  29
  -7   2   4 788.289 179.368  16
   7  -2  -4 500.319 190.843  22
   7   2  -4 795.391 242.757  21
   7   2  -4 461.784 140.959  10
  -7   2   4 627.139 144.103  18
   7   2  -4 521.443 181.290  29
  -7   2   3 701.031 178.228  16
   7  -2  -3 593.242 212.778  22
   7   2  -3 635.292 226.842  21
   7   2  -3 444.630 130.294  10
  -7   2   3 838.107 178.251  18
   7   2  -3 688.261 243.098  29
   7  -2  -2 123.377 102.775  22
   7   2  -2 169.656 149.460  21
   7   2  -2 98.0270 51.1666  10
  -7   2   2-77.3343 81.7802  18
   7   2  -2-4.31086 101.054  29
  -7   2   1-19.5772 31.9851   4
   7  -2  -1 19.9079 93.6001  22
   7   2  -1 13.4346 103.638  21
  -7   2   1 6.89107 41.3794  18
   7   2  -1-27.6058 95.3291  29
   7  -2   0 7394.78 726.490  22
  -7   2   0 7181.73 533.002  18
   7   2   0 7254.42 775.945  29
  -7   2   0 6892.72 521.175   4
  -7   2  -1 40677.7 1277.62   4
   7   2   1 37702.2 1335.62  25
   7  -2   1 43393.8 1767.92  22
  -7   2  -1 41994.2 1290.31  18
   7   2   1 42500.8 1908.25  29
  -7   2  -2 30895.4 1118.64   4
   7   2   2 30428.8 1227.67  25
   7  -2   2 29742.3 1469.04  22
  -7   2  -2 29925.9 1093.88  18
   7   2   3 120.089 123.173  25
  -7   2  -3 65.7129 68.8595   4
   7  -2   3-101.751 156.646  22
  -7   2  -3 57.5762 57.0117  18
  -7   2  -4 5726.85 481.613   4
   7   2   4 5740.33 536.406  25
   7  -2   4 6489.25 678.357  22
  -7   2  -4 5655.23 473.766  18
  -7   2  -5 9096.88 596.437   4
   7   2   5 9563.16 681.426  25
   7  -2   5 8548.45 778.105  22
  -7   2  -5 8577.80 566.284  18
  -7   2  -6 93.7692 60.8312   4
   7  -2   6 117.874 87.2085  22
  -7   2  -6 148.481 74.7316  18
   7   2   7 1153.65 229.853  25
  -7   2  -7 1084.72 189.284   4
   7  -2   7 992.521 243.101  22
  -7   2  -7 729.972 145.680  18
  -7  -2  -7 861.793 167.989  18
   7   2   8 56.3482 55.2188  25
  -7   2  -8 7.95029 29.6421   4
   7  -2   8-8.56707 62.3467  22
  -7   2  -8-45.1951 41.7993  18
  -7  -2  -8 4.82680 36.1043  18
  -7   2  -9-13.1566 31.1035   4
   7  -2   9-12.5675 76.8807  22
  -7  -2  -9 69.1241 49.2334  18
  -7   2 -10 392.062 86.6791   4
   7  -2  10 426.547 121.872  22
  -7  -2 -10 300.500 76.3747  18
   7  -3 -14 69.0448 36.8544  15
   7   3 -14 119.835 47.5644   7
   7   3 -14 43.7917 26.2340  31
   7  -3 -14 97.4310 37.1888  17
  -7   3  14 73.5583 33.6723  28
   7  -3 -13 7.84670 24.7950  15
   7   3 -13 28.0742 31.6780   7
   7   3 -13 8.99358 35.2988  21
   7   3 -13 30.1994 19.0753  31
   7  -3 -13-9.56957 27.3263  17
  -7   3  13-4.15901 38.1760  28
  -7   3  12 882.311 166.407  16
   7   3 -12 917.534 152.442   7
   7   3 -12 1063.10 195.804  21
   7   3 -12 773.254 137.993  31
  -7   3  11-19.1436 52.8730  16
  -7   3  11 79.6505 58.0558  26
   7   3 -11 204.514 74.0885   7
   7   3 -11 65.8247 73.7577  21
   7   3 -11 79.9485 41.5236  31
  -7   3  10 10996.1 621.695  26
   7   3 -10 11223.9 584.374   7
   7   3 -10 12053.9 768.739  21
  -7   3  10 11778.2 688.683  16
  -7   3   9 69.6083 46.1899  16
  -7   3   9 33.2648 51.5137  26
  -7   3   9 31.3318 32.1291  23
   7   3  -9 124.160 63.4061   7
   7   3  -9-24.1894 51.9402  21
  -7   3   8 3125.76 345.837  26
   7   3  -8 2745.04 295.917   7
  -7   3   8 2867.06 307.334  23
   7   3  -8 3320.09 451.784  21
   7   3  -8 3055.89 420.493  11
  -7   3   8 2699.03 346.672  16
  -7   3   7 13.7960 35.4872  26
  -7   3   7 96.0405 57.7513  16
   7   3  -7 31.5028 30.4193   7
   7   3  -7 158.115 95.1478  21
   7   3  -7 219.318 153.837  11
  -7   3   6 2036.93 289.858  26
   7   3  -6 2027.06 361.177  21
   7   3  -6 2145.44 362.271  11
  -7   3   6 2164.45 293.063  18
  -7   3   6 2090.63 258.598  27
  -7   3   6 2404.03 331.039  16
  -7   3   5 11.8736 26.3356  26
  -7   3   5-5.24823 77.0451  16
   7   3  -5-30.4607 85.2135  21
   7   3  -5 81.2914 107.390  11
  -7   3   5 2.89711 42.8229  18
  -7   3   5 27.2814 36.5265  27
  -7   3   4 2144.74 293.311  26
   7  -3  -4 1836.53 360.099  22
   7   3  -4 1864.62 363.407  21
   7   3  -4 1902.55 333.732  11
  -7   3   4 1758.57 268.155  18
   7   3  -4 1966.69 328.130  10
  -7   3   4 1653.48 234.937  27
  -7   3   4 1577.61 266.206  16
  -7   3   3 87.5608 69.4092  26
  -7   3   3-47.1020 61.1045  16
   7  -3  -3-49.3834 98.1033  22
   7   3  -3-29.3483 89.5340  21
   7   3  -3 28.6449 90.3473  11
   7   3  -3-6.35136 84.3619  10
  -7   3   3-15.1654 57.1542  18
  -7   3   3-11.8152 37.8316  27
  -7   3   2 453.883 124.545  27
   7  -3  -2 494.329 202.010  22
   7   3  -2 534.877 196.348  21
   7   3  -2 374.519 143.835  11
   7   3  -2 365.850 137.887  10
  -7   3   2 323.869 115.100  18
  -7   3   1 522.736 131.451   8
   7  -3  -1 719.118 213.272  22
   7   3  -1 448.919 182.811  21
   7   3  -1 801.767 208.114  11
   7   3  -1 716.655 208.821  10
  -7   3   1 790.884 171.722  18
  -7   3   0 495.269 117.051   8
   7  -3   0 715.119 238.271  22
   7   3   0 454.037 188.481  21
   7   3   0 412.190 129.749  11
  -7   3   0 530.376 139.850  18
   7   3   0 579.327 174.780  10
   7  -3   1 1070.51 271.313  22
   7   3   1 1198.41 302.280  21
   7   3   1 886.832 203.159  11
  -7   3  -1 1097.50 203.999  18
   7   3   1 990.932 235.093  10
   7   3   2 300.052 125.802  25
   7  -3   2 413.420 181.296  22
   7   3   2 147.455 99.7523  21
   7   3   2 141.142 94.9757  11
  -7   3  -2 198.524 76.3539  18
   7   3   2 280.260 107.434  10
  -7   3  -2 257.671 105.412   4
   7   3   3 34.9364 56.4437  25
  -7   3  -3 57.0044 56.1835   4
   7  -3   3 158.934 126.948  22
   7   3   3-15.5972 99.6887  21
   7   3   3 49.5766 55.6611  11
  -7   3  -3-1.33519 43.5787  18
   7   3   4 360.317 123.346  25
  -7   3  -4 188.192 79.9862   4
   7  -3   4 111.547 76.9964  22
   7   3   5 5319.89 450.655  25
   7  -3   5 4388.44 486.343  22
  -7   3  -5 5174.45 397.525   4
   7   3   6 10116.4 583.400  25
   7  -3   6 8454.05 635.060  22
  -7   3  -6 9644.97 512.073   4
   7   3   7 4526.88 356.407  25
   7  -3   7 3529.32 373.201  22
  -7   3  -7 3562.75 285.308   4
   7  -3   8 1398.25 204.881  22
   7   3   8 1774.68 241.868  21
  -7   3  -8 1912.08 186.869   4
   7   4 -11 1900.84 163.173   6
   7  -4 -11 1867.53 174.779  17
  -7   4  11 2014.77 206.882  28
  -7   4  10 868.382 126.573  25
  -7   4  10 949.750 123.623  23
   7   4 -10 1298.69 149.236   6
  -7   4   9 114.549 59.8229  26
  -7   4   9 117.267 50.6711  25
  -7   4   9 74.3242 17.2075  23
   7   4  -9 156.816 53.9758   6
  -7   4   8 3896.08 318.165  26
  -7   4   8 3829.54 293.888  23
   7   4  -8 4217.68 305.374   6
  -7   4   7 5654.19 398.189  26
  -7   4   7 5423.61 368.034  23
   7   4  -7 5913.71 369.122   6
  -7   4   6 1744.66 224.050  26
  -7   4   6 1587.72 206.736  23
   7   4  -6 1672.42 198.864   6
   7   4  -6 2155.06 307.527  11
  -7   4   5 3584.26 326.979  26
   7   4  -5 3295.83 278.003   6
   7   4  -5 3784.63 409.816  11
  -7   4   4 588.104 136.021  26
   7   4  -4 548.607 108.946   6
   7   4  -4 554.712 162.134  11
  -7   4   4 502.128 113.546  27
  -7   4   3 793.731 154.801  26
  -7   4   3 634.144 131.561  27
  -7   4   2 2330.81 266.402  26
   7   4  -2 2112.34 308.100  11
  -7   4   2 2005.61 224.799  27
  -7   4   1-6.55705 48.5037  26
   7   4  -1 228.484 110.075  11
   7   4  -1 131.432 95.2704  10
  -7   4   1 44.0852 56.8239  27
  -7   4   0 23.4797 55.1949  26
   7   4   0-14.5154 35.9260  11
   7   4   0 43.4646 45.8533  10
  -7   4   0-17.6900 37.8048  27
  -7   4  -1 2103.27 236.055  26
   7   4   1 1706.62 259.000  11
   7   4   1 1855.32 268.886  10
  -7   4  -1 1810.26 204.493  27
  -7   4  -2-0.35058 28.6677  27
  -7   4  -2 20.2155 45.5338  26
   7   4   2-66.3419 44.2147  11
   7   4   2-53.5461 31.6586  10
  -7   4  -3 606.830 110.683  27
  -7   4  -3 615.096 115.974  26
   7   4   3 519.341 129.163  11
   7   4   3 436.725 113.219  10
  -7   4  -4 3440.38 251.729  26
   7   4   4 3124.16 280.364  11
   7   4   4 3615.16 318.754  10
  -7   4  -4 3364.90 236.618  27
   7   4   5 937.006 145.775  10
  -7   4  -5 920.377 111.711  27
  -8   0  17 96.3851 73.0468  19
   8   0 -17-37.8153 26.5706  31
   8   0 -16 155.969 54.8574  15
  -8   0  16 221.934 84.6923  19
   8   0 -15 49.2042 31.5708  15
   8   0 -15 57.6546 59.3704  12
   8   0 -14 493.981 126.602  15
   8   0 -14 378.276 128.253  21
   8   0 -14 708.531 196.304  12
   8   0 -13 21.6298 46.6154  21
   8   0 -13-63.5652 66.0000  12
   8   0 -12 2707.30 376.422  21
   8   0 -12 2511.50 393.148  12
   8   0 -11 102.862 79.4460  21
   8   0 -11 11.5099 63.3886  12
   8   0 -11-2.04157 90.2911  20
   8   0 -10 32900.2 1401.50  21
   8   0 -10 36222.2 1633.59  20
   8   0  -9-9.56401 40.7047  21
   8   0  -9 52.2921 66.9103  20
   8   0  -8 14726.4 1044.72  20
  -8   0   8 12182.9 710.932  16
  -8   0   7 32.5054 59.7971  16
   8   0  -7 4.75246 81.6546  20
  -8   0   6 1565.43 249.765  16
   8   0  -6 1459.08 299.746  22
   8   0  -6 2086.15 405.317  29
   8   0  -5 36.3972 113.102  22
   8   0  -5-41.2218 95.4212  29
   8   0  -4 648.902 225.554  29
  -8   0   3-1.30535 32.0410  18
   8   0  -3 21.6535 101.481  29
   8   0  -2 326.134 127.099  22
  -8   0   2 684.885 156.415  18
   8   0  -2 672.684 216.192  29
   8   0  -1 9.21614 78.5514  22
  -8   0   1 0.30278 34.4244  18
   8   0  -1 49.1203 91.9299  29
   8   0   0 77.2180 44.2392  22
  -8   0   0 193.271 82.2238  18
   8   0   0 171.605 98.7034  29
   8   0   1 6.69188 58.7524  22
  -8   0  -1 36.0057 62.9738  18
   8   0   1-97.8014 140.784  29
   8   0   2 1050.55 266.146  22
  -8   0  -2 1346.73 234.445  18
   8   0   2 1071.21 271.725  29
   8   0   3-57.2553 73.7019  22
  -8   0  -3 84.4402 69.6095  18
   8   0   3-1.38724 86.0705  29
   8   0   4 4588.39 555.938  22
  -8   0  -4 4976.76 441.606  18
   8   0   5-21.1931 93.6142  22
  -8   0  -5 64.0389 69.5865  18
   8   0   6 149094. 3027.25  22
  -8   0  -6 156740. 2397.06  18
   8   0   7 116.209 85.1172  22
  -8   0  -7 64.3697 81.2244  18
   8   0   8 24435.9 1073.34  22
  -8   0  -8 27383.9 897.053  18
   8   0   8 25506.2 1225.03  29
   8   0   9 34.5039 42.6061  22
  -8   0  -9-3.59808 19.0632  18
   8   0   9-32.1201 67.9351  29
  -8   0 -10 3107.09 243.073  18
   8  -1 -17 849.752 116.651  15
  -8   1  17 1015.06 160.117  19
   8   1 -17 597.884 96.9064  31
   8  -1 -16 88.4653 38.6643  15
  -8  -1  16 22.9108 33.6635  19
  -8   1  16 129.727 72.8777  19
   8   1 -16 112.741 50.7984  31
   8  -1 -15 484.118 117.545  15
   8   1 -15 508.583 138.700  21
  -8  -1  15 471.519 139.291  19
  -8   1  15 679.831 164.066  19
   8  -1 -14 1439.85 228.857  15
   8   1 -14 1427.24 252.326  12
   8   1 -14 1329.93 240.683  21
   8  -1 -14 1315.64 251.770  12
  -8   1  14 1381.52 214.362  16
  -8   1  13 282.508 105.034  16
   8   1 -13 413.957 143.983  21
   8   1 -13 63.0072 51.7658  12
   8  -1 -13 393.235 153.592  12
  -8   1  12 459.126 137.056  16
   8   1 -12 490.075 166.943  21
   8   1 -12 167.521 102.023  12
   8  -1 -12 394.477 156.639  12
   8   1 -11 4039.58 493.330  21
   8   1 -11 3521.64 448.918  12
   8  -1 -11 3854.08 485.132  12
  -8   1  11 3699.88 405.450  16
  -8   1  10 38.5055 61.3318  16
   8   1 -10 100.203 82.6476  21
   8   1 -10 4.64811 86.7924  12
   8  -1 -10 33.4420 54.2176  12
   8   1 -10-24.5220 77.8562  20
  -8   1   9 1256.76 244.480  16
   8   1  -9 766.344 215.283  21
   8  -1  -9 626.826 210.927  20
   8   1  -9 890.422 258.077  20
   8   1  -8 24914.9 1302.78  21
   8  -1  -8 23561.7 1292.73  20
   8   1  -8 25633.6 1380.78  20
  -8   1   8 23448.5 940.632  18
  -8   1   8 25852.3 1080.82  16
   8   1  -7 71646.3 2243.14  21
   8  -1  -7 64741.0 2150.18  20
   8   1  -7 70468.1 2288.44  20
  -8   1   7 68995.5 1617.40  18
  -8   1   7 73370.7 1809.06  16
  -8   1   6 36381.3 1259.93  16
   8  -1  -6 38805.4 1636.12  22
   8   1  -6 34681.0 1584.50  21
   8  -1  -6 31429.3 1492.90  20
  -8   1   6 34155.5 1149.11  18
   8   1  -6 40274.1 1839.98  29
  -8   1   5 3468.13 390.015  16
   8  -1  -5 3035.43 454.435  22
   8   1  -5 3253.56 475.237  21
  -8   1   5 3229.69 352.301  18
   8   1  -5 4517.57 614.762  29
   8  -1  -4 264.709 84.0270  22
   8   1  -4 356.846 135.877  21
  -8   1   4 408.495 129.113  18
   8  -1  -4 445.556 192.636  29
   8   1  -4 661.579 228.766  29
   8  -1  -3 2321.07 393.904  22
   8   1  -3 1848.92 363.889  21
  -8   1   3 2212.52 294.229  18
   8   1  -3 2705.09 475.823  29
   8  -1  -3 2264.36 422.649  29
   8  -1  -2 1241.86 282.027  22
   8   1  -2 885.453 257.210  21
  -8   1   2 1000.33 197.322  18
   8  -1  -2 830.442 253.093  29
   8   1  -2 1284.31 337.828  29
   8  -1  -1 987.299 266.586  22
  -8   1   1 1261.57 225.637  18
   8   1  -1 1247.39 332.893  29
  -8   1   0 593.198 151.531   4
   8  -1   0 436.588 180.131  22
  -8   1   0 418.539 120.319  18
   8   1   0 579.043 221.126  29
  -8   1  -1 141.365 61.4383   4
  -8   1  -1 253.524 97.2168  18
   8   1   1 72.6554 137.813  29
  -8   1  -2 52.2603 44.9091   4
   8  -1   2 95.4525 104.145  22
  -8   1  -2 88.9248 31.8992  18
  -8  -1  -2 93.7141 41.9521  18
   8   1   2 180.665 122.753  29
  -8   1  -3 8608.79 593.159   4
   8  -1   3 10127.4 862.837  22
  -8   1  -3 9383.15 605.817  18
  -8  -1  -3 8923.33 594.643  18
  -8   1  -4 10548.5 642.232   4
   8  -1   4 11904.4 918.287  22
  -8   1  -4 11463.8 665.285  18
  -8  -1  -4 10530.6 642.451  18
  -8   1  -5 822.404 178.187   4
   8  -1   5 700.054 204.380  22
  -8   1  -5 1119.68 203.219  18
  -8  -1  -5 899.177 187.361  18
  -8   1  -6-40.1426 47.4044   4
   8  -1   6 18.2417 86.8157  22
  -8   1  -6 62.1165 45.5366  18
  -8  -1  -6 12.3634 27.1135  18
  -8   1  -7 91.9091 45.7632   4
   8  -1   7 106.775 92.9464  22
  -8   1  -7 117.527 77.2517  18
  -8  -1  -7 149.470 69.8201  18
  -8   1  -8 13624.7 586.143   4
   8  -1   8 15767.4 883.345  22
  -8   1  -8 15407.7 637.068  18
  -8  -1  -8 16088.2 678.436  18
   8  -1   9 20074.5 885.709  22
  -8   1  -9 17976.3 611.530  18
  -8  -1  -9 19579.2 670.597  18
   8   1   9 18770.9 957.728  29
   8  -1  10 5268.97 385.442  22
  -8  -1 -10 5631.40 309.342  18
   8   1  10 5222.62 430.348  29
   8  -2 -16 378.097 78.1131  15
   8   2 -16 357.011 67.9973   7
   8   2 -16 421.602 78.8105  31
   8  -2 -15 183.345 61.7362  15
   8   2 -15 241.274 83.2579  21
   8   2 -15 222.387 67.8135  31
   8  -2 -14-12.0130 36.5092  15
   8   2 -14 10.1282 46.4258  21
  -8   2  14 40.2019 33.5830  19
   8   2 -14 83.9277 49.1255  31
  -8   2  14-11.6045 32.5880  16
  -8   2  13 754.129 164.867  16
   8   2 -13 1084.28 208.257  21
  -8   2  12 135.040 76.5410  16
   8   2 -12 230.553 121.176  21
  -8   2  11 55.4642 48.9652  16
   8   2 -11 51.7452 90.4690  21
  -8   2  10 487.920 144.682  16
   8   2 -10 512.594 186.020  21
  -8   2   9 91.9227 63.6880  16
   8   2  -9 48.1770 73.3258  21
   8   2  -9 99.8568 95.2816  20
   8   2  -8 6091.27 644.481  21
   8   2  -8 7077.99 693.930  20
  -8   2   8 5979.90 472.564  18
  -8   2   8 6539.37 547.726  16
  -8   2   7 5527.71 460.310  26
   8   2  -7 6714.15 681.702  21
   8   2  -7 6235.97 661.820  20
  -8   2   7 6058.50 484.392  18
  -8   2   7 6396.74 543.104  16
  -8   2   6 692.686 155.859  26
  -8   2   6 670.600 177.017  16
   8  -2  -6 346.948 154.879  22
   8   2  -6 744.712 238.532  21
   8   2  -6 523.772 199.305  20
  -8   2   6 470.627 135.128  18
  -8   2   5 29228.5 1059.61  26
   8  -2  -5 31529.8 1499.73  22
   8   2  -5 29551.4 1476.37  21
   8   2  -5 28066.4 1426.45  20
  -8   2   5 29951.4 1092.70  18
   8   2  -5 31474.7 1593.81  29
  -8   2   5 31542.3 1196.97  16
  -8   2   4 40457.3 1348.46  16
  -8   2   4 40036.5 1246.90  26
   8  -2  -4 38628.5 1663.00  22
   8   2  -4 38159.3 1701.13  21
  -8   2   4 37729.9 1227.23  18
   8   2  -4 41026.8 1826.79  29
  -8   2   3 7055.82 565.426  16
   8  -2  -3 7077.99 713.512  22
   8   2  -3 6684.56 723.780  21
  -8   2   3 6580.92 514.753  18
   8   2  -3 7246.02 773.137  29
   8  -2  -2 24.7288 135.796  22
   8   2  -2 2.85162 134.784  21
  -8   2   2 13.9531 37.3196  18
   8   2  -2-75.9595 50.7414  29
   8  -2  -1 209.146 103.909  22
   8   2  -1-29.9720 130.990  21
  -8   2   1 203.474 80.3706  18
   8   2  -1 327.463 197.150  29
   8  -2   0 2745.16 447.530  22
   8   2   0 1841.83 381.800  21
  -8   2   0 2093.68 291.541  18
   8   2   0 1916.69 309.619  10
   8   2   0 2113.76 438.291  29
   8   2   1 1864.04 289.913  25
   8  -2   1 1863.60 367.360  22
  -8   2  -1 1654.98 255.855  18
   8   2   1 1915.14 407.499  29
  -8   2  -1 1649.52 261.093   4
   8   2   2 207.408 94.3823  25
  -8   2  -2 158.029 87.7950   4
   8  -2   2 11.9862 65.1950  22
  -8   2  -2 198.707 101.160  18
   8   2   2 214.307 126.690  29
  -8   2  -3 1625.36 250.011   4
   8   2   3 2003.12 309.902  25
   8  -2   3 1791.55 352.021  22
  -8   2  -3 1594.09 245.803  18
   8   2   3 1729.84 393.617  29
  -8   2  -4 1377.28 227.878   4
   8   2   4 1887.15 293.092  25
   8  -2   4 1770.14 350.842  22
  -8   2  -4 1667.99 239.808  18
   8   2   4 1218.12 334.283  29
  -8   2  -5 45.2980 41.7147   4
   8  -2   5 62.9029 90.1498  22
  -8   2  -5 27.0736 44.9182  18
   8   2   5 7.37532 61.9904  29
  -8   2  -6 2244.10 259.256   4
   8  -2   6 2750.80 384.683  22
  -8   2  -6 2178.65 242.410  18
   8   2   6 2924.47 452.425  29
  -8   2  -7 228.462 68.9018   4
   8  -2   7 193.025 94.4839  22
  -8   2  -7 264.667 75.0038  18
   8   2   7 213.503 127.336  29
  -8   2  -8 445.036 96.3627   4
   8  -2   8 602.470 153.048  22
  -8   2  -8 361.940 75.8657  18
   8   2   8 649.330 167.218  29
   8  -2   9 141.120 56.2155  22
   8  -3 -13 68.8248 36.6806  15
   8   3 -13 30.7208 18.2790   7
   8   3 -13 31.4343 33.6859  21
   8  -3 -13 29.4547 25.1783  17
  -8   3  13 78.2577 41.0528  28
  -8   3  12 890.632 152.695  16
   8   3 -12 592.760 104.606   7
   8   3 -12 772.909 145.418  21
   8  -3 -12 690.195 116.665  17
   8   3 -11 940.031 144.513   7
   8   3 -11 1284.28 214.439  21
  -8   3  11 1491.50 211.988  16
  -8   3  10 4180.62 345.640  26
   8   3 -10 4787.63 331.904   7
  -8   3  10 4808.09 403.461  16
  -8   3   9 8144.77 505.066  26
   8   3  -9 9924.17 689.463  21
  -8   3   9 9162.46 575.864  16
  -8   3   8 4027.09 365.096  26
   8   3  -8 4462.09 488.050  21
  -8   3   8 4077.42 395.338  16
  -8   3   7-40.3494 57.8323  26
  -8   3   7-26.2536 47.5024  16
   8   3  -7 61.6019 86.5536  21
  -8   3   6-13.0258 60.5121  26
  -8   3   6 16.5613 51.2390  16
   8   3  -6 157.841 103.374  21
   8   3  -6 80.4580 93.3233  11
  -8   3   5-7.46774 28.1787  26
  -8   3   5 132.630 64.1949  16
   8   3  -5 33.9065 55.8805  21
   8   3  -5 184.005 122.138  11
  -8   3   5 13.7083 44.1630  18
  -8   3   4 40.7993 23.5995  26
  -8   3   4 56.6029 44.9751  16
   8  -3  -4 58.6322 123.136  22
   8   3  -4-54.9442 61.5945  21
   8   3  -4 76.3142 84.9254  11
  -8   3   4-7.01880 40.9105  18
  -8   3   4-180.883 73.0237  27
  -8   3   3 57.0379 54.4146  26
  -8   3   3 59.9717 68.4009  16
   8  -3  -3 44.9562 90.0857  22
   8   3  -3-4.94356 99.9133  21
   8   3  -3 158.742 114.257  11
   8   3  -3 1.98244 50.6932  10
  -8   3   3 8.79950 43.9264  18
  -8   3   3-21.9015 18.2739  27
  -8   3   2 2254.13 289.975  26
   8  -3  -2 2025.43 361.121  22
   8   3  -2 2328.80 402.681  21
   8   3  -2 1961.64 311.721  11
  -8   3   2 1792.11 252.476  18
   8   3  -2 1812.82 299.008  10
  -8   3   2 1572.46 214.981  27
  -8   3   2 1668.15 251.645  16
  -8   3   1 99.8346 53.2801  27
   8  -3  -1 2.33437 86.9996  22
   8   3  -1-8.04818 64.6819  21
   8   3  -1-13.2373 66.7883  10
  -8   3   1-26.3521 39.3191  18
  -8   3   0 142.028 69.3700  27
   8  -3   0 376.860 152.922  22
   8   3   0 369.088 165.884  21
   8   3   0 176.098 113.625  10
  -8   3   0 362.031 109.286  18
   8  -3   1 1024.30 247.888  22
   8   3   1 966.565 254.277  21
   8   3   1 813.510 198.650  10
  -8   3  -1 871.228 164.521  18
   8  -3   2 144.841 89.2065  22
   8   3   2 12.6353 47.6199  21
  -8   3  -2 164.180 74.5226  18
   8   3   2 100.736 79.2806  10
   8  -3   3 2016.23 324.424  22
   8   3   3 1664.22 311.312  21
  -8   3  -3 1736.06 206.294  18
   8   3   3 1740.85 271.388  10
   8  -3   4 0.75879 56.1890  22
   8   3   4-91.8732 87.3927  21
   8   3   4-63.6128 43.7491  10
   8  -3   5 2481.70 311.320  22
   8   3   5 2535.48 330.076  21
   8   3   5 2311.90 274.229  10
   8  -3   6 346.587 99.2799  22
   8   3   6 331.203 116.624  21
   8   3   6 404.907 102.940  10
  -8   4   9 62.1388 32.3694  26
   8   4  -9 69.0426 27.7734   6
  -8   4   8 558.174 107.570  26
   8   4  -8 517.598 87.4850   6
  -8   4   7 1865.77 198.914  26
  -8   4   7 1295.30 143.237  23
   8   4  -7 1804.67 169.449   6
  -8   4   6 188.407 65.2232  26
  -8   4   6 46.3412 28.9099  23
   8   4  -6 140.116 51.7231   6
  -8   4   5 569.615 108.973  26
  -8   4   5 536.206 102.424  23
   8   4  -5 673.696 153.462  11
  -8   4   4 2030.83 218.118  26
   8   4  -4 2143.74 266.064  11
  -8   4   3 207.026 65.8441  26
   8   4  -3 414.976 128.542  11
  -8   4   2 9.26560 23.4481  26
   8   4  -2 35.7068 51.3882  11
  -8   4   2-31.8509 26.0447  27
  -8   4   1 1072.14 151.345  26
   8   4  -1 757.879 145.828  11
  -8   4   1 914.720 127.592  27
  -8   4   0 141.485 65.2553  26
   8   4   0 192.472 75.6582  11
  -8   4   0 133.449 50.8933  27
  -8   4  -1 63.9573 28.9187  26
  -8   4  -1-30.4725 27.0980  27
  -8   4  -2 2488.27 198.720  26
   8   4   2 2298.60 237.292  10
  -9   0  16-37.4982 35.0619  19
   9   0 -15 594.810 139.995  12
   9   0 -14-31.7620 28.9560  12
   9   0 -13 37.3765 38.1310  15
   9   0 -13 59.4256 34.8396  12
   9   0 -12 0.41795 68.1889  12
   9   0 -11 5594.42 568.876  12
   9   0 -10 12.3318 59.9976  20
   9   0  -9 5346.26 623.110  20
  -9   0   8-6.66916 37.5647  16
   9   0  -8-37.2030 119.362  20
  -9   0   7 2993.22 359.535  16
   9   0  -7 2843.06 466.054  20
  -9   0   6-16.3469 39.0647  16
   9   0  -5 3354.30 530.915  29
   9   0  -4 57.2501 114.655  29
  -9   0   3 1846.63 265.577  18
   9   0  -3 1987.26 406.152  29
  -9   0   2-19.3770 26.7719  18
   9   0  -2 36.3150 81.1161  29
  -9   0   1 4531.03 421.558  18
   9   0  -1 5099.52 655.006  29
  -9   0   0-10.5015 51.1731  18
   9   0   0-67.4091 82.1119  29
  -9   0  -1 2389.16 305.975  18
   9   0   1 3052.58 513.031  29
   9   0   2-317.016 145.403  22
  -9   0  -2-33.6643 54.8510  18
   9   0   2-69.6333 123.311  29
   9   0   3 1552.53 310.000  22
  -9   0  -3 1772.97 256.021  18
   9   0   3 1272.81 312.909  29
   9   0   4-294.582 133.004  22
  -9   0  -4 5.05712 57.3981  18
   9   0   4-221.594 132.799  29
  -9   0  -5 549.904 130.740  18
   9   0   5 480.653 179.672  29
  -9   0  -6-42.6440 46.9444  18
   9   0   6 45.6393 38.0187  29
  -9   0  -7 2342.31 243.752  18
   9   0   7 2396.50 333.969  29
  -9   0  -8-20.3553 33.6066  18
  -9   1  16 447.049 106.436  19
   9   1 -16 488.392 86.8907  31
   9  -1 -15 1812.47 194.843  15
   9   1 -15 2073.61 235.267  21
  -9  -1  15 1817.76 239.081  19
  -9   1  15 2236.44 275.384  19
  -9   1  14 99.1225 51.0710  16
   9  -1 -14 85.0142 43.4476  15
   9   1 -14 80.2746 44.9316  21
   9   1 -14 89.3419 53.6078  12
   9  -1 -14 44.6623 26.9366  12
  -9   1  13 48.0817 47.0872  16
   9   1 -13 146.711 93.3623  21
   9   1 -13 81.9350 79.2131  12
   9  -1 -13-8.87437 27.2584  12
   9   1 -12 1243.19 242.781  21
   9   1 -12 1171.09 237.855  12
   9  -1 -12 1410.98 270.031  12
  -9   1  12 1247.04 210.919  16
  -9   1  11-6.98390 43.7619  16
   9   1 -11-23.0425 85.0437  21
   9   1 -11-24.1418 88.5549  12
   9  -1 -11 15.2657 84.6790  12
   9   1 -10 1532.79 305.315  21
   9   1 -10 1672.37 308.856  12
   9  -1 -10 1579.38 299.145  12
   9   1 -10 1720.52 349.563  20
  -9   1  10 1540.63 261.840  16
  -9   1   9 1343.68 244.495  16
   9   1  -9 1164.10 280.517  21
   9  -1  -9 1081.92 265.813  20
   9   1  -9 1004.77 292.057  20
  -9   1   8 1233.66 232.913  16
   9   1  -8 836.945 214.267  21
   9  -1  -8 916.677 252.918  20
   9   1  -8 712.633 217.307  20
  -9   1   8 737.059 163.402  18
   9   1  -7 2242.41 397.392  21
   9  -1  -7 2263.56 400.349  20
   9   1  -7 2160.76 416.730  20
  -9   1   7 2290.00 293.589  18
  -9   1   7 2397.71 328.545  16
  -9   1   6 130.478 72.0377  16
   9  -1  -6-10.4488 53.7495  22
   9   1  -6 136.365 64.5642  21
   9  -1  -6 316.051 180.089  20
   9   1  -6 123.787 51.7909  20
  -9   1   6 199.872 102.867  18
  -9   1   5 6299.78 533.516  16
   9  -1  -5 6733.49 686.998  22
   9   1  -5 5489.81 629.527  21
  -9   1   5 5830.84 482.615  18
   9   1  -5 6604.13 754.474  29
   9  -1  -4 11976.8 935.569  22
   9   1  -4 11232.2 922.109  21
  -9   1   4 11983.0 695.034  18
   9   1  -4 13612.9 1085.73  29
   9  -1  -3 2009.68 383.639  22
   9   1  -3 1833.44 368.421  21
  -9   1   3 1855.85 274.534  18
   9  -1  -3 2032.82 403.358  29
   9   1  -3 2060.75 420.135  29
   9  -1  -2 267.518 160.335  22
   9   1  -2 261.677 162.901  21
  -9   1   2 268.490 91.3413  18
   9  -1  -2 564.268 202.499  29
   9   1  -2 316.180 161.469  29
   9  -1  -1 124.036 132.682  22
   9   1  -1 191.909 122.937  21
  -9   1   1 65.1580 28.3886  18
   9   1  -1 216.922 138.918  29
   9  -1   0 185.967 151.261  22
   9   1   0 157.616 149.451  21
  -9   1   0 45.7947 28.0800  18
   9   1   0 10.9800 102.947  29
   9  -1   1 104.030 155.962  22
   9   1   1 94.8284 110.299  21
  -9   1  -1 213.526 86.6258  18
   9   1   1 265.537 155.334  29
   9  -1   2 1545.84 324.976  22
  -9   1  -2 1299.21 219.413  18
   9   1   2 1704.26 369.261  29
   9  -1   3 1833.80 333.380  22
  -9   1  -3 1572.95 234.507  18
  -9  -1  -3 1517.63 228.467  18
   9   1   3 1946.56 392.468  29
  -9   1  -3 1340.93 213.736   4
   9  -1   4 729.571 210.015  22
  -9   1  -4 635.270 142.921  18
  -9  -1  -4 720.559 147.814  18
   9   1   4 670.932 197.782  29
  -9   1  -4 757.979 156.721   4
   9  -1   5 100.295 65.9293  22
  -9   1  -5 287.766 96.1004  18
  -9  -1  -5 411.201 113.766  18
   9   1   5 334.643 141.231  29
   9  -1   6 869.926 204.837  22
  -9   1  -6 927.941 156.576  18
  -9  -1  -6 705.951 134.425  18
   9   1   6 767.969 227.206  29
   9  -1   7 2939.34 331.092  22
  -9   1  -7 2729.79 244.659  18
  -9  -1  -7 2780.29 246.462  18
   9   1   7 3247.10 398.129  29
   9  -1   8 13812.7 624.380  22
  -9   1  -8 14812.3 490.411  18
   9   1   8 15173.8 748.188  29
   9  -2 -14 274.139 78.4471  15
   9   2 -14 329.135 69.1353   7
   9   2 -14 454.179 109.027  21
   9   2 -14 285.947 71.4240  31
  -9   2  13 41.8719 36.9966  16
   9   2 -13 62.7111 52.3180  21
   9   2 -13-6.38624 30.3184  31
  -9   2  12 294.959 95.2948  16
   9   2 -12 182.785 72.4131  21
  -9   2  11 121.480 56.0712  16
   9   2 -11 262.267 114.366  21
  -9   2  10 377.516 118.885  16
   9   2 -10 265.109 128.022  21
   9   2  -9 1384.15 288.939  21
   9   2  -9 1774.25 325.304  20
  -9   2   9 1427.08 242.787  16
  -9   2   8 1110.16 221.703  16
   9   2  -8 772.011 219.318  21
   9   2  -8 883.380 234.770  20
   9   2  -7 7129.06 672.751  21
   9   2  -7 6372.83 641.805  20
  -9   2   7 6719.56 487.319  18
  -9   2   7 6837.93 539.876  16
   9   2  -6 23280.0 1250.83  21
   9   2  -6 21371.7 1198.10  20
  -9   2   6 22308.9 902.382  18
  -9   2   6 22079.9 972.586  16
   9  -2  -5 16174.0 1040.12  22
   9   2  -5 16017.1 1054.70  21
   9   2  -5 15490.5 1034.59  20
  -9   2   5 16827.9 792.294  18
  -9   2   5 16194.0 832.334  16
  -9   2   4 30720.2 1147.20  16
  -9   2   4 27920.5 990.100  26
   9  -2  -4 31590.3 1456.73  22
   9   2  -4 30460.7 1480.16  21
  -9   2   4 31224.4 1085.76  18
   9   2  -4 32087.7 1586.45  29
  -9   2   3 11249.4 690.223  16
  -9   2   3 10481.7 610.762  26
   9  -2  -3 11489.1 881.933  22
   9   2  -3 10977.3 892.779  21
  -9   2   3 10870.0 641.253  18
   9   2  -3 11697.0 965.935  29
  -9   2   2 89.1984 52.0715  16
   9  -2  -2 37.0345 79.2290  22
   9   2  -2-29.2171 132.482  21
  -9   2   2 104.497 53.5268  18
   9   2  -2 143.113 143.849  29
  -9   2   1 373.340 122.285  16
   9  -2  -1 308.044 101.718  22
   9   2  -1 378.282 173.016  21
  -9   2   1 646.287 156.434  18
   9   2  -1 759.176 270.115  29
   9  -2   0 993.009 259.579  22
   9   2   0 718.354 226.869  21
  -9   2   0 1035.00 192.378  18
   9   2   0 910.344 258.105  29
   9  -2   1 471.299 194.499  22
   9   2   1 347.081 170.065  21
  -9   2  -1 147.067 62.1986  18
   9   2   1 127.575 84.7927  29
   9  -2   2 92.6787 64.4371  22
   9   2   2 159.199 133.581  21
  -9   2  -2-73.4759 65.5293  18
   9   2   2-10.2026 94.7847  29
   9  -2   3 137.684 102.462  22
   9   2   3-5.53103 92.5411  21
  -9   2  -3 6.96965 42.6584  18
   9   2   3 26.8533 64.1959  29
   9  -2   4-88.3934 87.8832  22
   9   2   4-33.5862 39.0945  21
  -9   2  -4-20.5491 27.2654  18
   9  -2   5 520.247 161.797  22
   9   2   5 379.771 116.095  21
  -9   2  -5 532.197 110.190  18
   9   2   5 540.745 166.503  29
   9  -2   6-17.6572 33.9315  22
   9   2   6 97.9528 59.4587  21
  -9   2  -6-44.0302 27.8215  18
   9   2   6 26.2658 69.2521  29
   9   2   7 970.260 173.408  21
  -9   3  11 47.4606 18.7099  16
   9   3 -11 90.1970 67.8195  21
  -9   3  10-36.3771 30.8616  26
  -9   3  10 23.4237 31.2168  16
  -9   3   9 81.2696 40.4719  16
  -9   3   9 48.6477 39.8063  26
   9   3  -9 34.0253 33.8620  21
  -9   3   8-16.6412 43.1306  16
  -9   3   8-37.4635 28.4797  26
   9   3  -8-59.2728 72.3645  21
  -9   3   7-14.7560 32.2425  26
  -9   3   7 49.0387 42.9535  16
   9   3  -7 94.0594 46.6584  21
  -9   3   6 505.172 115.855  26
  -9   3   6 390.182 116.193  16
   9   3  -6 567.192 174.459  21
  -9   3   5 249.974 81.5197  26
  -9   3   5 248.126 92.1015  16
   9   3  -5 239.878 125.929  21
  -9   3   5 209.939 76.8827  18
  -9   3   4 3129.51 305.021  26
   9   3  -4 3253.57 419.990  21
  -9   3   4 2965.35 295.111  18
  -9   3   4 2844.74 301.894  16
  -9   3   3 10885.3 565.183  26
   9  -3  -3 12686.1 812.105  22
   9   3  -3 12238.0 819.700  21
  -9   3   3 11424.9 575.017  18
  -9   3   3 10290.3 563.520  16
  -9   3   2 39311.9 1062.39  26
   9  -3  -2 40611.7 1450.77  22
   9   3  -2 42220.6 1518.76  21
  -9   3   2 39272.3 1052.77  18
   9   3  -2 35422.8 1140.60  10
  -9   3   2 35216.8 1004.02  16
  -9   3   1 11062.9 555.034  26
   9  -3  -1 10121.9 708.759  22
   9   3  -1 11410.2 785.456  21
  -9   3   1 10642.8 534.384  18
   9   3  -1 9946.17 596.971  10
  -9   3   0 5203.55 371.493  26
   9  -3   0 4962.72 483.418  22
   9   3   0 5339.25 521.771  21
  -9   3   0 4833.27 348.679  18
   9   3   0 4813.13 406.465  10
  -9   3  -1 169.819 58.0254  26
   9  -3   1 193.154 70.5717  22
   9   3   1 133.119 92.8859  21
   9   3   1 80.7690 49.7050  10
  -9   3  -1 237.403 75.9522  18
  -9   3  -2 374.548 94.1066  26
   9  -3   2 268.775 91.6011  22
   9   3   2 278.341 114.524  21
   9   3   2 288.358 88.5355  10
  -9   3  -2 233.587 65.8292  18
   9   3   3 75.1023 66.4654  21
   9   3   3 30.9719 24.7143  10
  -9   3  -4 220.251 64.9395  26
 -10   0  15 17.4098 24.1571  19
  10   0 -14 6.67976 28.8077  12
  10   0 -13-27.7444 38.6404  12
  10   0 -12 759.865 173.925  12
  10   0 -11-89.6344 70.1583  12
  10   0 -10 2950.82 393.836  12
  10   0 -10 3754.11 486.896  20
  10   0  -9 81.3268 87.2621  20
 -10   0   8 265.464 106.069  16
  10   0  -8 472.729 202.135  20
 -10   0   7-75.2327 57.9691  16
  10   0  -7-23.8261 97.4711  20
 -10   0   6 266.679 108.209  16
  10   0  -6 217.508 142.485  20
 -10   0   5 21.9990 28.2213  16
  10   0  -4 5297.96 652.227  29
  10   0  -3-41.7893 145.655  29
 -10   0   2 33062.8 1075.21  18
  10   0  -2 38297.4 1743.47  29
 -10   0   1 19.3184 39.5799  18
  10   0  -1 36.8323 68.1732  29
 -10   0   0 2380.72 286.210  18
  10   0   0 2872.91 462.307  29
 -10   0  -1-43.8816 34.0331  18
  10   0   1-2.32164 44.3461  29
 -10   0  -2 292.425 90.4104  18
  10   0   2 560.571 199.496  29
 -10   0  -3 3.34958 26.5543  18
  10   0   3-58.8736 101.854  29
 -10   0  -4 1165.60 173.324  18
  10   0   4 1238.71 247.598  29
 -10   0  -5-65.0075 50.5503  18
  10   0   5-14.2675 49.0538  29
 -10   0  -6 510.759 93.9680  18
  10  -1 -14 2226.54 196.375  15
  10   1 -14 2237.35 221.199  21
  10  -1 -14 2517.01 256.531  12
 -10  -1  14 2581.74 262.892  19
 -10   1  13-43.3783 42.5105  16
  10   1 -13 39.8615 45.9431  21
  10  -1 -13-4.90445 33.9073  12
 -10   1  12 36.7401 47.1563  16
  10   1 -12-15.5174 50.8012  21
  10   1 -12 17.3799 61.8386  12
  10  -1 -12-52.8919 32.1945  12
 -10   1  11 468.355 120.376  16
  10   1 -11 510.574 149.876  21
  10   1 -11 893.946 188.549  12
  10  -1 -11 614.140 168.362  12
 -10   1  10 187.689 81.7779  16
  10   1 -10 57.5817 58.5326  21
  10   1 -10 58.3055 49.8458  12
  10  -1 -10 199.334 93.0004  12
  10   1 -10 287.750 145.711  20
 -10   1   9 455.467 129.768  16
  10   1  -9 89.5478 58.1975  21
  10   1  -9 460.820 157.722  12
  10  -1  -9 239.879 107.493  20
  10   1  -9 264.283 134.570  20
 -10   1   8 561.529 152.861  16
  10   1  -8 609.245 192.443  21
  10  -1  -8 373.684 153.799  20
  10   1  -8 461.493 188.317  20
 -10   1   8 374.273 107.990  18
 -10   1   7 1107.33 214.140  16
  10   1  -7 1381.84 284.523  21
  10  -1  -7 1061.55 245.395  20
  10   1  -7 920.310 238.570  20
 -10   1   7 945.801 182.463  18
 -10   1   6-9.89531 46.3646  16
  10   1  -6 68.9469 72.4700  21
  10  -1  -6-21.5615 75.4559  20
  10   1  -6-39.8430 71.8406  20
 -10   1   6-30.4978 49.6231  18
 -10   1   5 6150.45 504.028  16
  10  -1  -5 5926.32 610.723  22
  10   1  -5 5179.71 576.866  21
  10  -1  -5 4984.52 560.438  20
 -10   1   5 5742.06 453.851  18
 -10   1   4 2833.85 341.842  16
  10  -1  -4 2426.91 395.014  22
  10   1  -4 2434.27 397.621  21
 -10   1   4 2290.97 289.624  18
  10   1  -4 2734.65 462.593  29
 -10   1   3 304.811 104.426  16
  10  -1  -3 192.868 123.115  22
  10   1  -3 337.648 164.000  21
 -10   1   3 273.097 101.200  18
  10   1  -3 283.188 170.175  29
  10  -1  -2 457.424 181.814  22
  10   1  -2 571.878 201.847  21
 -10   1   2 819.723 176.022  18
  10   1  -2 710.680 254.381  29
  10  -1  -1 234.844 117.587  22
  10   1  -1 139.836 109.037  21
 -10   1   1 376.565 117.189  18
  10   1  -1 301.377 160.021  29
  10  -1   0 3674.05 470.069  22
  10   1   0 3375.53 459.300  21
 -10   1   0 4384.41 381.297  18
  10   1   0 3863.84 540.461  29
  10  -1   1 2414.94 369.874  22
  10   1   1 2099.54 355.986  21
 -10   1  -1 2355.04 276.955  18
  10   1   1 2560.74 425.576  29
  10  -1   2 2063.66 332.655  22
  10   1   2 2093.05 342.661  21
 -10   1  -2 2071.97 250.361  18
  10   1   2 2110.47 369.878  29
  10  -1   3 1558.42 273.935  22
  10   1   3 1195.14 239.128  21
 -10   1  -3 1150.90 185.858  18
  10   1   3 892.615 228.831  29
  10  -1   4 48.7411 42.9208  22
  10   1   4 108.287 85.1478  21
 -10   1  -4 139.483 65.4688  18
  10   1   4 55.7889 48.9896  29
  10  -1   5 27.7366 31.4837  22
  10   1   5-60.7845 60.6387  21
 -10   1  -5-5.87853 21.3743  18
  10   1   5 9.82365 59.3888  29
 -10   1  -6 590.956 96.1212  18
  10  -2 -13 724.947 108.594  15
  10   2 -13 741.587 126.506  21
  10   2 -12 2565.52 267.635  21
 -10   2  12 2258.13 224.584  16
 -10   2  11 203.147 82.7097  16
  10   2 -11 82.0153 44.5141  21
  10   2 -10 1460.97 240.253  21
 -10   2  10 1248.63 193.024  16
 -10   2   9 36.7675 40.3684  16
  10   2  -9 2.17760 31.0979  21
 -10   2   8-26.2159 67.1963  16
  10   2  -8-44.2074 40.7965  21
  10   2  -8-53.5427 58.5463  20
  10   2  -7 2326.99 346.076  21
  10   2  -7 2804.27 385.353  20
 -10   2   7 2423.61 266.358  18
 -10   2   7 3234.26 336.973  16
 -10   2   6 333.078 109.710  16
  10   2  -6 112.271 77.6143  21
  10   2  -6 176.729 83.1859  20
 -10   2   6 217.635 86.5275  18
 -10   2   5 193.411 71.3265  16
  10   2  -5 465.939 188.798  21
  10   2  -5 266.553 121.669  20
 -10   2   5 189.860 71.5157  18
 -10   2   4 113.167 74.0466  16
  10  -2  -4 63.8418 55.6086  22
  10   2  -4-70.9514 80.7643  21
  10   2  -4 44.0764 52.7733  20
 -10   2   4 92.5152 76.0623  18
 -10   2   3 295.024 91.6383  16
  10  -2  -3 124.174 96.2868  22
  10   2  -3 230.168 173.154  21
  10   2  -3 49.6927 76.4388  20
 -10   2   3 157.121 64.3996  18
  10   2  -3 87.8865 48.6387  29
 -10   2   2 436.793 115.443  16
  10  -2  -2 604.582 200.274  22
  10   2  -2 681.537 205.872  21
 -10   2   2 549.580 129.613  18
  10   2  -2 585.580 195.265  29
 -10   2   1 32.0580 27.5290  16
  10  -2  -1 222.166 121.203  22
  10   2  -1 49.4459 45.6583  21
 -10   2   1 40.8307 37.8083  18
  10   2  -1 246.337 165.255  29
 -10   2   0 583.893 138.203  16
  10  -2   0 665.828 179.765  22
  10   2   0 563.128 175.301  21
 -10   2   0 539.352 119.780  18
  10   2   0 642.574 216.748  29
 -10   2  -1 11.9093 36.0549  16
  10  -2   1 10.0779 52.8382  22
  10   2   1-33.9044 99.1225  21
 -10   2  -1 6.12000 29.8661  18
  10   2   1 15.1621 42.8569  29
 -10   2  -2 21.7546 25.5076  16
  10  -2   2-37.8640 54.4360  22
 -10   2  -2-17.9406 17.2305  18
  10   2   2-98.5288 39.7103  29
 -10   2  -3 201.177 57.3621  16
  10  -2   3 383.790 119.443  22
  10   2   3 192.289 87.1414  21
 -10   2  -3 320.444 76.7854  18
  10   2   3 377.262 127.233  29
  10  -2   4 304.151 91.9567  22
  10   2   4 272.837 92.1536  21
 -10   2  -4 199.781 53.9844  18
  10   2   4 242.214 95.2178  29
 -10   3   9 44.4314 29.3261  16
  10   3  -9 82.7544 45.7051  21
 -10   3   8 41.3916 42.2303  16
  10   3  -8 44.9891 23.5381  21
 -10   3   7 541.654 104.942  16
  10   3  -7 865.777 166.650  21
 -10   3   6 359.262 87.7457  16
  10   3  -6 541.350 127.809  21
 -10   3   5 560.301 100.043  26
  10   3  -5 668.841 146.844  21
 -10   3   5 656.628 118.082  16
 -10   3   4 1399.62 161.412  26
 -10   3   4 1351.12 167.392  16
 -10   3   3 226.369 70.6502  26
 -10   3   3 230.951 69.5141  16
  10   3  -3 163.701 85.9299  21
 -10   3   3 340.949 84.2432  18
  10   3  -2 23351.9 905.782  21
 -10   3   2 21319.9 630.837  18
 -10   3   1 233.016 59.7824  26
  10   3  -1 417.924 121.089  21
 -10   3   1 367.588 78.1513  18
  10  -3   0 2418.36 268.008  22
  10   3   0 2613.90 280.459  21
  11   0 -13 292.541 81.8360  12
  11   0 -12-11.3485 24.4216  12
  11   0 -11 1494.75 230.896  12
  11   0 -10-2.74644 55.5563  12
  11   0  -9 345.172 128.828  12
  11   0  -9 225.675 119.898  20
  11   0  -8-25.2366 58.4231  20
 -11   0   7-12.9772 35.7008  16
  11   0  -7 152.355 105.985  20
 -11   0   6 97.9549 63.8630  16
  11   0  -6-44.1753 111.098  20
 -11   0   5 159.990 77.4768  16
  11   0  -5-37.5175 69.1085  20
 -11   0   4 90.7572 61.0915  16
  11   0  -4 65.9864 96.5060  20
 -11   0   3 1188.83 201.778  16
 -11   0   1 1119.57 171.038  18
  11   0  -1 1722.69 316.801  29
 -11   0   0 5.05745 17.6462  18
  11   0   0 92.8656 97.5848  29
 -11   0  -1 24.6544 19.2378  18
  11   0   1 5.45944 35.5646  29
 -11   0  -2-18.2777 22.7441  18
  11   0   2 79.9117 70.4889  29
  11  -1 -12 3920.07 310.315  12
  11   1 -11 1469.70 193.700  21
  11   1 -11 1204.93 178.314  12
  11  -1 -11 1477.62 207.847  12
 -11   1  11 1282.39 161.863  16
 -11   1  10 72.8988 45.7271  16
  11   1 -10 3.73333 24.5374  21
  11   1 -10 23.5417 46.5101  12
  11  -1 -10 126.352 75.4460  12
 -11   1   9 236.471 80.6610  16
  11   1  -9 235.435 95.5021  21
  11   1  -9 293.540 103.662  12
  11  -1  -9 333.931 118.145  12
  11   1  -9 342.084 125.781  20
  11   1  -8 1779.07 264.034  21
  11   1  -8 1716.43 251.405  12
  11  -1  -8 1558.04 248.542  20
  11   1  -8 1482.45 271.265  20
 -11   1   8 1739.34 229.241  16
 -11   1   7 136.683 77.4154  16
  11   1  -7 71.3524 46.1931  21
  11  -1  -7 165.510 103.654  20
  11   1  -7 111.849 73.0292  20
  11   1  -6 1106.84 218.430  21
  11  -1  -6 1343.34 241.915  20
  11   1  -6 1355.41 275.529  20
 -11   1   6 1412.19 187.041  18
 -11   1   6 1605.86 227.253  16
 -11   1   5 227.339 78.0522  16
  11   1  -5 215.709 105.300  21
  11  -1  -5 215.053 99.6955  20
  11   1  -5 168.223 44.1511  20
 -11   1   5 226.411 72.6462  18
 -11   1   4 822.821 165.107  16
  11   1  -4 596.890 175.795  21
  11  -1  -4 470.027 145.092  20
  11   1  -4 420.110 146.335  20
 -11   1   4 544.648 123.381  18
 -11   1   3 107.449 57.9463  16
  11  -1  -3 277.547 111.636  22
  11   1  -3 226.526 105.910  21
  11  -1  -3 243.292 105.449  20
 -11   1   3 212.851 72.9745  18
 -11   1   2 52.2597 37.0247  16
  11  -1  -2-51.9363 83.1647  22
  11   1  -2-9.13613 71.0378  21
  11  -1  -2 26.1077 55.4524  20
 -11   1   2-4.84424 18.4155  18
  11   1  -2-14.9754 60.9384  29
 -11   1   1 2881.57 289.905  16
  11  -1  -1 2657.36 332.081  22
  11   1  -1 2263.31 309.159  21
 -11   1   1 2255.75 244.106  18
  11   1  -1 2958.14 406.936  29
 -11   1   0 6181.19 409.063  16
  11  -1   0 5292.25 448.671  22
  11   1   0 4579.91 426.232  21
 -11   1   0 5113.73 353.416  18
  11   1   0 5957.88 560.892  29
 -11   1  -1 3016.40 270.854  16
  11  -1   1 2554.53 293.116  22
  11   1   1 2288.23 287.359  21
 -11   1  -1 2703.50 244.893  18
  11   1   1 2935.70 372.808  29
 -11   1  -2 2529.79 230.928  16
  11  -1   2 2271.94 252.803  22
 -11   1  -2 2649.01 226.765  18
  11   1   2 2880.05 342.900  29
 -11   2  10 16.0972 15.6433  16
  11   2 -10 8.20399 31.5874  21
 -11   2   9 79.1563 47.4522  16
  11   2  -9 9.79116 23.6562  21
 -11   2   8 51.5548 24.9670  16
  11   2  -8 83.4449 41.7120  21
 -11   2   7 38.4877 39.2805  16
  11   2  -7 28.8470 61.9187  21
  11   2  -7 19.5516 28.1351  20
 -11   2   6-61.1181 50.7630  16
  11   2  -6-49.8971 55.2169  21
  11   2  -6 104.280 58.4429  20
 -11   2   5 56.2517 46.2331  16
  11   2  -5-16.5980 25.6297  21
  11   2  -5 96.1489 73.8669  20
 -11   2   5 54.2615 17.1819  18
 -11   2   4 260.789 79.9977  16
  11   2  -4 391.979 128.663  21
  11   2  -4 118.963 70.6343  20
 -11   2   4 248.657 74.9532  18
 -11   2   3 64.7246 39.8280  16
  11   2  -3 39.4289 57.6773  21
  11   2  -3 38.3129 19.4221  20
 -11   2   3 73.3494 43.1359  18
 -11   2   2 145.984 56.0801  16
  11  -2  -2 255.961 109.228  22
  11   2  -2 77.6156 65.2444  21
  11   2  -2 191.163 70.7293  20
 -11   2   2 154.652 60.9005  18
  11  -2  -1 1707.49 235.344  22
  11   2  -1 1717.62 248.300  21
  11   2  -1 1448.26 210.242  20
 -11   2   1 1499.18 168.816  18
 -11   2   1 1516.36 174.850  16
  11  -2   0 5864.54 417.565  22
  11   2   0 5464.69 419.100  21
 -11   2   0 5489.46 305.981  18
  12   0  -9-29.8408 36.7392  12
  12   0  -8 1743.51 219.511  12
  12   0  -8 1894.16 248.688  20
  12   0  -7 24.5960 38.0144  20
  12   0  -6 435.060 132.471  20
 -12   0   5-47.0384 45.6234  16
  12   0  -5 47.4031 42.9064  20
 -12   0   4 510.057 100.098  16
  12   0  -4 622.828 150.553  20
 -12   0   3 29.8686 38.6694  16
  12   0  -3 13.1658 28.9514  20
  12   0  -2 683.644 145.700  20
 -12   0   2 797.777 123.282  16
  12  -1  -7 1518.52 193.033  12
  12   1  -7 2078.31 254.551  20
 -12   1   7 1660.48 178.148  16
 -12   1   6-22.0823 42.9671  16
  12   1  -6-26.1288 49.2102  20
 -12   1   5 612.322 109.044  16
  12   1  -5 786.216 161.624  20
 -12   1   4 232.769 71.5840  16
  12   1  -4 233.060 85.4446  20
 -12   1   3 21.7658 22.4336  16
  12   1  -3-53.3545 36.6797  20
   0   0   0    0.00    0.00   0
TITL s15phy4 in P2(1)/n
REM P2(1)/n (#14 in standard setting)
CELL 1.54184  10.040299   4.670970  15.605563  90.0000 106.4068  90.0000
ZERR    2.00   0.000406   0.000146   0.000671   0.0000   0.0045   0.0000
LATT  1
SYMM -x+1/2, y+1/2,-z+1/2
SFAC C H
UNIT 48.00 24.00
TREF
HKLF 4
END
;
_shelx_hkl_checksum    4186
