# Supplementary material for: An unforeseen polymorph of coronene by the application of magnetic fields during crystal growth
Source: Nat Commun. 2016 May 10;7:11555. doi: 10.1038/ncomms11555 (PMC4866376; doi:10.1038/ncomms11555)
Supplement: Supplementary Data 2 — Crystallographic information file for beta coronene [file ncomms11555-s3.txt]

 
data_s15phy1
 
_audit_creation_method            'SHELXL-2014/7'
_shelx_SHELXL_version_number      '2014/7'
_chemical_name_systematic         ?
_chemical_name_common             ?
_chemical_melting_point           ?
_chemical_formula_moiety          'C24 H12'
_chemical_formula_sum
 'C24 H12' 
_chemical_formula_weight          300.34

loop_
 _atom_type_symbol
 _atom_type_description
 _atom_type_scat_dispersion_real
 _atom_type_scat_dispersion_imag
 _atom_type_scat_source
 'C'  'C'   0.0181   0.0091
 'International Tables Vol C Tables 4.2.6.8 and 6.1.1.4'
 'H'  'H'   0.0000   0.0000
 'International Tables Vol C Tables 4.2.6.8 and 6.1.1.4'
 
_space_group_crystal_system       monoclinic
_space_group_IT_number            14
_space_group_name_H-M_alt         'P 21/n'
_space_group_name_Hall            '-P 2yn'
 
_shelx_space_group_comment
;
The symmetry employed for this shelxl refinement is uniquely defined
by the following loop, which should always be used as a source of
symmetry information in preference to the above space-group names.
They are only intended as comments.
;
 
loop_
 _space_group_symop_operation_xyz
 'x, y, z'
 '-x+1/2, y+1/2, -z+1/2'
 '-x, -y, -z'
 'x-1/2, -y-1/2, z-1/2'
 
_cell_length_a                    10.3855(12)
_cell_length_b                    3.8212(3)
_cell_length_c                    17.2111(18)
_cell_angle_alpha                 90
_cell_angle_beta                  96.235(10)
_cell_angle_gamma                 90
_cell_volume                      678.98(12)
_cell_formula_units_Z             2
_cell_measurement_temperature     80(2)
_cell_measurement_reflns_used   387
_cell_measurement_theta_min     4.7520
_cell_measurement_theta_max     66.3670
 
_exptl_crystal_description        'plate'
_exptl_crystal_colour             'fluorescent pale yellow'
_exptl_crystal_density_meas       ?
_exptl_crystal_density_method     ?
_exptl_crystal_density_diffrn     1.469          
_exptl_crystal_F_000              312
_exptl_transmission_factor_min    ?
_exptl_transmission_factor_max    ?
_exptl_crystal_size_max           0.280
_exptl_crystal_size_mid           0.100
_exptl_crystal_size_min           0.030
_exptl_absorpt_coefficient_mu     0.638
_shelx_estimated_absorpt_T_min    0.842
_shelx_estimated_absorpt_T_max    0.981
_exptl_absorpt_correction_T_min                   0.54573
_exptl_absorpt_correction_T_max                   1.00000
_exptl_absorpt_correction_type            'multi-scan'
_exptl_absorpt_process_details
;
CrysAlisPro, Agilent Technologies,
Version 1.171.37.35 (release 13-08-2014 CrysAlis171 .NET)
(compiled Aug 13 2014,18:06:01)
Empirical absorption correction using spherical harmonics,
 implemented in SCALE3 ABSPACK scaling algorithm.
;
_diffrn_ambient_temperature       80(2)
_diffrn_radiation_wavelength      1.54184
_diffrn_radiation_type            CuK\a
_diffrn_source 'sealed X-ray tube'
_diffrn_radiation_monochromator 'mirror'
_diffrn_measurement_device 'four-circle diffractometer'
_diffrn_measurement_device_type 'SuperNova, Dual, Cu at zero, EosS2'
_diffrn_detector 'CCD plate'
_diffrn_detector_type 'EosS2'
_diffrn_detector_area_resol_mean 8.1150
_diffrn_reflns_number             1654
_diffrn_reflns_av_unetI/netI      0.0533
_diffrn_reflns_av_R_equivalents   0.0239
_diffrn_reflns_limit_h_min        -8
_diffrn_reflns_limit_h_max        12
_diffrn_reflns_limit_k_min        -4
_diffrn_reflns_limit_k_max        2
_diffrn_reflns_limit_l_min        -19
_diffrn_reflns_limit_l_max        16
_diffrn_reflns_theta_min          4.756
_diffrn_reflns_theta_max          66.573
_diffrn_reflns_theta_full         66.573
_diffrn_measured_fraction_theta_max   0.995
_diffrn_measured_fraction_theta_full  0.995
_diffrn_reflns_Laue_measured_fraction_max    0.995
_diffrn_reflns_Laue_measured_fraction_full   0.995
_diffrn_reflns_point_group_measured_fraction_max   0.995
_diffrn_reflns_point_group_measured_fraction_full  0.995
_reflns_number_total              1206
_reflns_number_gt                 816
_reflns_threshold_expression      'I > 2\s(I)'
_reflns_Friedel_coverage          0.000
_reflns_Friedel_fraction_max      .
_reflns_Friedel_fraction_full     .
 
_reflns_special_details
;
 Reflections were merged by SHELXL according to the crystal
 class for the calculation of statistics and refinement.
 
 _reflns_Friedel_fraction is defined as the number of unique
 Friedel pairs measured divided by the number that would be
 possible theoretically, ignoring centric projections and
 systematic absences.
;
 
_computing_data_collection
;
CrysAlisPro, Agilent Technologies,
Version 1.171.37.35 (release 13-08-2014 CrysAlis171 .NET)
(compiled Aug 13 2014,18:06:01)
;
_computing_cell_refinement
;
CrysAlisPro, Agilent Technologies,
Version 1.171.37.35 (release 13-08-2014 CrysAlis171 .NET)
(compiled Aug 13 2014,18:06:01)
;
_computing_data_reduction
;
CrysAlisPro, Agilent Technologies,
Version 1.171.37.35 (release 13-08-2014 CrysAlis171 .NET)
(compiled Aug 13 2014,18:06:01)
;
_computing_structure_solution     
; 
 SIR97- Altomare A., Burla M.C., Camalli M., Cascarano G.L., Giacovazzo C. , 
 Guagliardi A., Moliterni A.G.G., Polidori G.,Spagna R. 
 (1999) J. Appl. Cryst. 32, 115-119
;
_computing_structure_refinement 
;SHELXL-2014/7 (Sheldrick, 2014)
 Sheldrick GM (2008) Acta Crystallogr A64:112--122 and 
 C. B. H\"ubschle, G. M. Sheldrick and B. Dittrich
 ShelXle: a Qt graphical user interface for SHELXL
 J. Appl. Cryst., 44, (2011) 1281-1284.
;
_computing_molecular_graphics  

'ORTEP3 for Windows - Farrugia, L. J. J. Appl. Crystallogr. 1997, 30, 565'

_computing_publication_material    
;
 'SHELXL-2013 (Sheldrick, 2013)
; 
_refine_special_details           ?
_refine_ls_structure_factor_coef  Fsqd
_refine_ls_matrix_type            full
_refine_ls_weighting_scheme       calc
_refine_ls_weighting_details
'w=1/[\s^2^(Fo^2^)+(0.1348P)^2^] where P=(Fo^2^+2Fc^2^)/3'
_atom_sites_solution_primary      ?
_atom_sites_solution_secondary    ?
_atom_sites_solution_hydrogens    geom
_refine_ls_hydrogen_treatment     constr
_refine_ls_extinction_method      none
_refine_ls_extinction_coef        .
_refine_ls_number_reflns          1206
_refine_ls_number_parameters      109
_refine_ls_number_restraints      0
_refine_ls_R_factor_all           0.1043
_refine_ls_R_factor_gt            0.0752
_refine_ls_wR_factor_ref          0.2203
_refine_ls_wR_factor_gt           0.1913
_refine_ls_goodness_of_fit_ref    1.008
_refine_ls_restrained_S_all       1.008
_refine_ls_shift/su_max           0.000
_refine_ls_shift/su_mean          0.000
 
loop_
 _atom_site_label
 _atom_site_type_symbol
 _atom_site_fract_x
 _atom_site_fract_y
 _atom_site_fract_z
 _atom_site_U_iso_or_equiv
 _atom_site_adp_type
 _atom_site_occupancy
 _atom_site_site_symmetry_order  
 _atom_site_calc_flag
 _atom_site_refinement_flags_posn
 _atom_site_refinement_flags_adp
 _atom_site_refinement_flags_occupancy
 _atom_site_disorder_assembly
 _atom_site_disorder_group
C1 C 0.3433(3) 0.7904(7) 0.54325(15) 0.0142(7) Uani 1 1 d . . . . .
H1 H 0.4316 0.8361 0.5373 0.017 Uiso 1 1 calc R U . . .
C2 C 0.2634(2) 0.6372(7) 0.48068(15) 0.0112(7) Uani 1 1 d . . . . .
C3 C 0.3099(3) 0.5453(7) 0.40856(15) 0.0150(7) Uani 1 1 d . . . . .
H3 H 0.3977 0.5907 0.4014 0.018 Uiso 1 1 calc R U . . .
C4 C 0.2310(3) 0.3939(7) 0.34968(14) 0.0134(7) Uani 1 1 d . . . . .
H4 H 0.2651 0.3343 0.3024 0.016 Uiso 1 1 calc R U . . .
C5 C 0.0984(3) 0.3230(7) 0.35748(14) 0.0107(7) Uani 1 1 d . . . . .
C6 C 0.0142(3) 0.1665(7) 0.29748(14) 0.0125(7) Uani 1 1 d . . . . .
H6 H 0.0467 0.1036 0.2499 0.015 Uiso 1 1 calc R U . . .
C7 C -0.1129(3) 0.1033(7) 0.30609(14) 0.0126(6) Uani 1 1 d . . . . .
H7 H -0.1674 0.0012 0.2643 0.015 Uiso 1 1 calc R U . . .
C8 C -0.1648(3) 0.1886(7) 0.37709(14) 0.0114(6) Uani 1 1 d . . . . .
C9 C -0.2965(3) 0.1257(7) 0.38782(15) 0.0137(7) Uani 1 1 d . . . . .
H9 H -0.3527 0.0243 0.3467 0.016 Uiso 1 1 calc R U . . .
C10 C -0.0827(3) 0.3453(7) 0.43791(14) 0.0097(6) Uani 1 1 d . . . . .
C11 C 0.0492(2) 0.4107(7) 0.42855(14) 0.0095(7) Uani 1 1 d . . . . .
C12 C 0.1321(2) 0.5683(7) 0.48993(14) 0.0097(7) Uani 1 1 d . . . . .
 
loop_
 _atom_site_aniso_label
 _atom_site_aniso_U_11
 _atom_site_aniso_U_22
 _atom_site_aniso_U_33
 _atom_site_aniso_U_23
 _atom_site_aniso_U_13
 _atom_site_aniso_U_12
C1 0.0060(12) 0.0157(15) 0.0206(13) 0.0043(11) -0.0003(11) -0.0028(11)
C2 0.0101(14) 0.0110(13) 0.0123(12) 0.0037(10) -0.0003(10) 0.0009(11)
C3 0.0086(12) 0.0186(15) 0.0179(13) 0.0064(11) 0.0025(11) 0.0017(11)
C4 0.0129(14) 0.0174(14) 0.0110(12) 0.0022(10) 0.0060(10) 0.0028(12)
C5 0.0138(14) 0.0095(13) 0.0090(12) 0.0029(10) 0.0022(10) 0.0036(11)
C6 0.0140(14) 0.0137(13) 0.0099(12) 0.0020(10) 0.0023(10) 0.0051(11)
C7 0.0132(13) 0.0121(13) 0.0113(12) -0.0015(10) -0.0043(10) 0.0010(11)
C8 0.0125(13) 0.0090(12) 0.0118(12) 0.0034(10) -0.0021(10) 0.0032(11)
C9 0.0131(14) 0.0137(13) 0.0129(12) -0.0001(10) -0.0053(10) -0.0034(11)
C10 0.0092(13) 0.0108(13) 0.0090(12) 0.0024(9) 0.0009(10) 0.0003(10)
C11 0.0110(14) 0.0080(13) 0.0094(12) 0.0030(9) 0.0001(10) 0.0025(10)
C12 0.0083(13) 0.0096(14) 0.0109(12) 0.0027(10) 0.0002(10) 0.0016(10)
 
_geom_special_details
;
 All esds (except the esd in the dihedral angle between two l.s. planes)
 are estimated using the full covariance matrix.  The cell esds are taken
 into account individually in the estimation of esds in distances, angles
 and torsion angles; correlations between esds in cell parameters are only
 used when they are defined by crystal symmetry.  An approximate (isotropic)
 treatment of cell esds is used for estimating esds involving l.s. planes.
;
 
loop_
 _geom_bond_atom_site_label_1
 _geom_bond_atom_site_label_2
 _geom_bond_distance
 _geom_bond_site_symmetry_2
 _geom_bond_publ_flag
C1 C9 1.368(4) 3_566 ?
C1 C2 1.413(4) . ?
C1 H1 0.9500 . ?
C2 C12 1.414(3) . ?
C2 C3 1.424(4) . ?
C3 C4 1.361(4) . ?
C3 H3 0.9500 . ?
C4 C5 1.423(4) . ?
C4 H4 0.9500 . ?
C5 C6 1.412(4) . ?
C5 C11 1.417(3) . ?
C6 C7 1.365(4) . ?
C6 H6 0.9500 . ?
C7 C8 1.426(4) . ?
C7 H7 0.9500 . ?
C8 C10 1.410(4) . ?
C8 C9 1.421(4) . ?
C9 C1 1.368(4) 3_566 ?
C9 H9 0.9500 . ?
C10 C11 1.418(4) . ?
C10 C12 1.433(3) 3_566 ?
C11 C12 1.422(4) . ?
C12 C10 1.433(3) 3_566 ?
 
loop_
 _geom_angle_atom_site_label_1
 _geom_angle_atom_site_label_2
 _geom_angle_atom_site_label_3
 _geom_angle
 _geom_angle_site_symmetry_1
 _geom_angle_site_symmetry_3
 _geom_angle_publ_flag
C9 C1 C2 121.5(2) 3_566 . ?
C9 C1 H1 119.2 3_566 . ?
C2 C1 H1 119.2 . . ?
C1 C2 C12 119.0(2) . . ?
C1 C2 C3 122.6(2) . . ?
C12 C2 C3 118.3(2) . . ?
C4 C3 C2 121.3(2) . . ?
C4 C3 H3 119.3 . . ?
C2 C3 H3 119.3 . . ?
C3 C4 C5 121.4(2) . . ?
C3 C4 H4 119.3 . . ?
C5 C4 H4 119.3 . . ?
C6 C5 C11 118.6(2) . . ?
C6 C5 C4 122.7(2) . . ?
C11 C5 C4 118.7(2) . . ?
C7 C6 C5 121.7(2) . . ?
C7 C6 H6 119.2 . . ?
C5 C6 H6 119.2 . . ?
C6 C7 C8 120.8(2) . . ?
C6 C7 H7 119.6 . . ?
C8 C7 H7 119.6 . . ?
C10 C8 C9 119.3(2) . . ?
C10 C8 C7 118.6(2) . . ?
C9 C8 C7 122.1(2) . . ?
C1 C9 C8 120.7(2) 3_566 . ?
C1 C9 H9 119.6 3_566 . ?
C8 C9 H9 119.6 . . ?
C8 C10 C11 120.3(2) . . ?
C8 C10 C12 119.8(2) . 3_566 ?
C11 C10 C12 119.9(2) . 3_566 ?
C5 C11 C10 120.0(2) . . ?
C5 C11 C12 119.7(2) . . ?
C10 C11 C12 120.3(2) . . ?
C2 C12 C11 120.6(2) . . ?
C2 C12 C10 119.7(2) . 3_566 ?
C11 C12 C10 119.8(2) . 3_566 ?
 
loop_
 _geom_torsion_atom_site_label_1
 _geom_torsion_atom_site_label_2
 _geom_torsion_atom_site_label_3
 _geom_torsion_atom_site_label_4
 _geom_torsion
 _geom_torsion_site_symmetry_1
 _geom_torsion_site_symmetry_2
 _geom_torsion_site_symmetry_3
 _geom_torsion_site_symmetry_4
 _geom_torsion_publ_flag
C9 C1 C2 C12 -0.2(4) 3_566 . . . ?
C9 C1 C2 C3 -179.6(3) 3_566 . . . ?
C1 C2 C3 C4 179.1(2) . . . . ?
C12 C2 C3 C4 -0.2(4) . . . . ?
C2 C3 C4 C5 0.4(4) . . . . ?
C3 C4 C5 C6 179.9(3) . . . . ?
C3 C4 C5 C11 -0.5(4) . . . . ?
C11 C5 C6 C7 0.9(4) . . . . ?
C4 C5 C6 C7 -179.5(3) . . . . ?
C5 C6 C7 C8 -1.1(4) . . . . ?
C6 C7 C8 C10 1.0(4) . . . . ?
C6 C7 C8 C9 -179.9(3) . . . . ?
C10 C8 C9 C1 -1.2(4) . . . 3_566 ?
C7 C8 C9 C1 179.8(3) . . . 3_566 ?
C9 C8 C10 C11 -180.0(2) . . . . ?
C7 C8 C10 C11 -1.0(4) . . . . ?
C9 C8 C10 C12 1.4(4) . . . 3_566 ?
C7 C8 C10 C12 -179.6(2) . . . 3_566 ?
C6 C5 C11 C10 -0.8(4) . . . . ?
C4 C5 C11 C10 179.6(2) . . . . ?
C6 C5 C11 C12 180.0(2) . . . . ?
C4 C5 C11 C12 0.4(4) . . . . ?
C8 C10 C11 C5 0.9(4) . . . . ?
C12 C10 C11 C5 179.5(2) 3_566 . . . ?
C8 C10 C11 C12 -179.9(2) . . . . ?
C12 C10 C11 C12 -1.3(4) 3_566 . . . ?
C1 C2 C12 C11 -179.3(2) . . . . ?
C3 C2 C12 C11 0.1(4) . . . . ?
C1 C2 C12 C10 0.1(4) . . . 3_566 ?
C3 C2 C12 C10 179.4(2) . . . 3_566 ?
C5 C11 C12 C2 -0.2(4) . . . . ?
C10 C11 C12 C2 -179.4(2) . . . . ?
C5 C11 C12 C10 -179.5(2) . . . 3_566 ?
C10 C11 C12 C10 1.3(4) . . . 3_566 ?
 
_refine_diff_density_max    0.405
_refine_diff_density_min   -0.370
_refine_diff_density_rms    0.099

_shelx_res_file
;

    shelx.res created by SHELXL-2014/7


TITL s15phy1 in P2(1)/n
REM P2(1)/n (#14 in standard setting)
CELL 1.54184  10.3855   3.8212  17.2111  90.0000  96.235  90.0000
ZERR    2.00   0.0012   0.0003   0.0018   0.0000   0.010   0.0000
LATT  1
SYMM  1/2 - X, 1/2 + Y, 1/2 - Z
SFAC  C    H
UNIT 48 24
LIST 4
ACTA
FMAP   2
PLAN   -10
BOND $H
CONF
TEMP -193
SIZE 0.28 0.1 0.03
L.S.   4
WGHT    0.134800
FVAR       9.31478
C1    1    0.343329    0.790362    0.543250    11.00000    0.00599    0.01574 =
         0.02059    0.00434   -0.00029   -0.00275
AFIX  43
H1    2    0.431632    0.836136    0.537299    11.00000   -1.20000
AFIX   0
C2    1    0.263366    0.637170    0.480685    11.00000    0.01010    0.01100 =
         0.01225    0.00370   -0.00033    0.00094
C3    1    0.309881    0.545338    0.408557    11.00000    0.00865    0.01858 =
         0.01794    0.00643    0.00248    0.00171
AFIX  43
H3    2    0.397749    0.590668    0.401382    11.00000   -1.20000
AFIX   0
C4    1    0.230956    0.393900    0.349684    11.00000    0.01295    0.01735 =
         0.01100    0.00222    0.00602    0.00277
AFIX  43
H4    2    0.265055    0.334299    0.302389    11.00000   -1.20000
AFIX   0
C5    1    0.098442    0.322957    0.357477    11.00000    0.01383    0.00945 =
         0.00899    0.00291    0.00217    0.00355
C6    1    0.014188    0.166534    0.297483    11.00000    0.01401    0.01373 =
         0.00987    0.00203    0.00227    0.00506
AFIX  43
H6    2    0.046731    0.103645    0.249909    11.00000   -1.20000
AFIX   0
C7    1   -0.112880    0.103322    0.306087    11.00000    0.01323    0.01214 =
         0.01126   -0.00148   -0.00427    0.00097
AFIX  43
H7    2   -0.167391    0.001248    0.264253    11.00000   -1.20000
AFIX   0
C8    1   -0.164768    0.188636    0.377093    11.00000    0.01254    0.00900 =
         0.01184    0.00338   -0.00209    0.00320
C9    1   -0.296541    0.125743    0.387823    11.00000    0.01308    0.01370 =
         0.01288   -0.00007   -0.00527   -0.00341
AFIX  43
H9    2   -0.352748    0.024334    0.346683    11.00000   -1.20000
AFIX   0
C10   1   -0.082658    0.345275    0.437907    11.00000    0.00917    0.01084 =
         0.00898    0.00236    0.00089    0.00030
C11   1    0.049170    0.410697    0.428549    11.00000    0.01103    0.00798 =
         0.00936    0.00304    0.00009    0.00245
C12   1    0.132097    0.568303    0.489928    11.00000    0.00829    0.00965 =
         0.01087    0.00271    0.00019    0.00158
HKLF    4

REM  s15phy1 in P2(1)/n
REM R1 =  0.0752 for     816 Fo > 4sig(Fo)  and  0.1043 for all    1206 data
REM    109 parameters refined using      0 restraints

END

WGHT      0.1348      0.0000

REM Highest difference peak  0.405,  deepest hole -0.370,  1-sigma level  0.099
Q1    1   0.4110  0.8520  0.6004  11.00000  0.05    0.38
Q2    1  -0.2309  0.1140  0.3201  11.00000  0.05    0.38
Q3    1   0.0732  0.4839  0.4417  11.00000  0.05    0.36
Q4    1   0.1978  0.6637  0.5406  11.00000  0.05    0.32
Q5    1   0.1585  0.3551  0.4053  11.00000  0.05    0.31
Q6    1  -0.0547  0.1272  0.2422  11.00000  0.05    0.30
Q7    1   0.2955  0.3367  0.4030  11.00000  0.05    0.30
Q8    1  -0.0133  0.3310  0.3781  11.00000  0.05    0.30
Q9    1   0.2009  0.5948  0.4293  11.00000  0.05    0.30
Q10   1   0.0000  0.5000  0.5000  10.50000  0.05    0.29
;
_shelx_res_checksum   51250

_shelx_hkl_file
;
   0   0   2 222256. 1348.32   1
   0   0   3-224.928 190.972   9
   0   0   3-4.92884 88.6791   1
   0   0   4 63670.0 1071.31   1
   0   0   4 63852.9 1677.94   9
   0   0   5 46.1694 123.559   1
   0   0   6 3569.40 355.568   1
   0   0   7 45.4589 358.352  10
   0   0   7 32.0504 152.914   1
   0   0   8 243.341 435.450  10
   0   0   9 554.596 385.127  10
   0   0  10 6386.13 1055.89  10
   0   0  11 265.405 402.084  10
   0   0  12 11332.9 1620.46  10
   0   0  13-118.889 339.186  10
   0   0 -14 21555.0 1351.98   7
   0   0 -15-199.269 295.221   7
   0   0 -16 9438.15 927.933   7
   0   0 -17-140.569 230.082   7
   0   0 -18 6233.45 687.163   7
   0   0 -19-120.449 198.338   7
   0  -1   0-182.357 255.796   8
   0  -1  -1 255524. 3610.02   8
   0  -1  -2 805640. 6558.50   8
   0  -1   3 131551. 3189.22  10
   0  -1   3 129345. 3004.06   8
   0  -1   4 3699.67 630.279  10
   0  -1   4 3581.81 609.323   8
   0  -1   5 15813.9 1187.68   8
   0  -1   5 14905.8 1210.99  10
   0  -1   6 836.539 502.850  10
   0  -1   6 1387.63 520.867   8
   0  -1   7 11893.0 1129.85   8
   0  -1   7 10136.4 1186.69  10
   0  -1   8-126.019 328.708   8
   0  -1   8 7.05805 347.137  10
   0  -1   9 6809.82 897.628   8
   0  -1   9 6155.43 1041.03  10
   0  -1  10 470.517 420.198   8
   0  -1  10 984.713 617.289  10
   0  -1  11 2503.42 815.979  10
   0   1  12 19714.3 2113.07  10
   0  -1  12 21576.4 2258.89  10
   0   1  13 117951. 4443.75   2
   0  -1 -13 118153. 3159.19   7
   0  -1 -14 91433.3 2863.90   7
   0  -1 -15 329.094 349.422   7
   0  -1 -16 165.823 278.096   7
   0  -1 -17 4424.55 663.214   7
   0  -1 -18 4295.57 606.508   7
   0  -1 -19 253.888 232.770   7
   0  -2   0 3968.90 763.526   8
   0  -2   1 18431.1 1463.87   8
   0  -2  -1 19357.6 1475.98   8
   0  -2   2 383.751 419.898   8
   0  -2   3 4254.03 871.071   8
   0  -2   4 2424.74 734.487   8
   0  -2   5 4759.46 877.658   8
   0  -2   6 2038.77 638.212   8
   0  -2   7 758.262 497.909   8
   0  -2   8 115.023 405.252   8
   0  -2   9 793.655 425.327   8
   0  -2 -10 12463.8 1032.61   4
   0  -2 -10 11588.8 970.497   7
   0  -2 -11 208823. 4386.47   4
   0  -2 -11 213434. 4202.16   7
   0  -2 -12 42066.4 2023.10   4
   0  -2 -12 39066.9 1829.36   7
   0  -2 -13 31080.2 1631.07   7
   0  -2 -13 30690.0 1779.92   4
   0  -2 -14 471.032 287.504   7
   0  -2 -14 75.8718 331.608   4
   0  -2 -15 7443.53 873.292   4
   0  -2 -15 6715.55 723.590   7
   0  -2 -16 1282.78 348.704   7
   0  -2 -17 668.128 228.727   7
   0  -2 -18 216.518 159.370   7
   0  -3   0 154.018 302.901   6
   0  -3   1 26.3811 336.458   6
   0  -3  -1 16.7424 289.856   6
   0  -3  -2 4889.22 747.258   6
   0  -3   2 5200.84 767.198   6
   0  -3  -3 3943.64 649.787   6
   0  -3   3 5145.26 717.587   6
   0  -3   4 11285.5 1144.67   6
   0  -3  -5 324.415 256.252   4
   0  -3   5 345.166 307.855   6
   0  -3  -6 478.429 345.467   4
   0  -3   6 231.897 384.764   6
   0  -3  -7 8868.70 899.985   4
   0  -3   7 7551.45 890.717   6
   0  -3  -8 4314.45 653.307   4
   0  -3   8 3532.29 597.197   6
   0  -3   9 18872.5 1259.21   6
   0  -3  -9 23131.3 1445.90   4
   0  -3 -10 16847.2 1220.96   4
   0  -3 -11 3443.10 596.959   4
   0  -3 -12 8302.92 843.864   4
   0  -3 -13 38158.5 1685.55   4
   0  -3 -14 8425.76 751.988   4
   0  -3 -15 366.746 227.116   4
   0  -4   0 65622.6 2526.64   6
   0  -4  -1-10.5719 290.724   6
   0  -4   1 272.670 365.301   6
   0  -4   2 29.0516 310.728   6
   0  -4  -2 965.401 405.280   6
   0  -4   3-345.265 406.186   6
   0  -4  -3 48.0261 308.244   6
   0  -4   4 738.049 350.424   6
   0  -4   5 651.516 398.214   6
   0  -4  -5 611.447 260.586   4
   0  -4  -6 1764.37 377.196   4
   0  -4   6 2207.76 444.307   6
   0  -4  -7 83.0305 213.222   4
   0  -4  -8 309.846 196.694   4
   0  -4  -9 85.8717 196.724   4
   1   0 -19 1172.64 293.223   7
   1   0 -18-207.398 266.544   7
   1   0 -17 5222.17 659.258   7
   1   0 -16-121.087 294.700   7
   1   0 -15 4210.54 618.943   7
   1   0 -14-39.7697 241.128   7
  -1   0  13 4829.60 1051.10  10
  -1   0  12-167.192 445.637  10
  -1   0  11 8549.06 1265.89  10
  -1   0  10 135.716 491.657  10
  -1   0   9 12749.2 1310.39  10
  -1   0   8 22.5129 254.677   1
  -1   0   8-212.599 377.598  10
  -1   0   7 41034.0 1604.11   1
  -1   0   7 47381.1 2011.93  10
  -1   0   6-353.554 333.499  10
  -1   0   6-56.4389 219.066   1
  -1   0   5 87519.5 2320.60  10
  -1   0   5 88081.3 1940.29   1
  -1   0   4 130.677 221.683  10
  -1   0   4-213.101 233.867   1
  -1   0   3 101497. 1851.16  10
  -1   0   3 101274. 1736.68   1
  -1   0   2 4.23917 123.356  10
  -1   0   1 328495. 2262.31  10
  -1   0  -1 176475. 1560.17   1
   1   0   2-87.5263 70.3468   8
   1   0   3 91947.9 1173.50   8
   1   0   3 93229.0 1955.24   9
   1   0   4 109.775 107.892   8
   1   0   4-40.5241 39.0442   1
   1   0   5 21067.4 1256.17   9
   1   0   6-510.552 410.180   9
   1   0   7 465.708 187.480   8
   1   0   7 1123.53 550.644   9
   1   0   8 543.941 449.026  10
   1   0   8-95.3775 436.345   9
   1   0   9 4224.97 926.874  10
   1   0  10 1.75865 379.193  10
   1   0  11 11975.5 1592.64  10
   1   0  12-1.20697 536.817  10
   1   0  13 62792.6 3162.19   2
   1   0  14-702.836 743.092   2
  -1   0 -15 571265. 7296.89   7
  -1   0 -16 45.9022 257.822   7
  -1   0 -17 7866.93 859.860   7
  -1   0 -18 27.1599 215.672   7
  -1   0 -19 5173.84 568.816   7
   1  -1 -19-117.392 197.969   7
   1  -1 -18 4456.10 590.482   7
   1  -1 -17-181.349 279.723   7
   1  -1 -16 2097.01 478.880   7
   1  -1 -15 2475.80 514.657   7
   1  -1 -14 117.893 259.949   7
   1  -1 -13 859.975 354.092   7
  -1  -1  12 488.349 488.661  10
  -1   1  12 858.623 592.366  10
  -1  -1  11 3975.85 915.915  10
  -1   1  11 2964.01 785.067  10
  -1  -1  11 3566.19 850.051   8
  -1  -1  10 61017.3 2955.30   8
  -1  -1  10 61438.7 3312.18  10
  -1   1   9 63215.5 2407.94   1
  -1  -1   9 64490.5 3183.34  10
  -1  -1   9 64490.4 2891.93   8
  -1  -1   8 146.820 500.939  10
  -1   1   8-135.366 286.738   1
  -1  -1   7 1940.41 620.646  10
  -1  -1   6 3260.15 674.358  10
  -1  -1   5 2434.35 642.431  10
  -1  -1   4 5471.19 796.746  10
  -1  -1   3 32419.9 1527.83   8
   1  -1  -3 28072.9 745.096   9
   1  -1  -2 51110.8 1333.48   9
  -1  -1   2 49251.2 1746.11   8
  -1  -1   1 2577.11 407.892   8
   1  -1  -1 2399.20 357.965   9
  -1  -1   0 22890.5 1067.03   8
   1  -1   0 19874.9 1072.73   9
  -1  -1  -1 814706. 6180.96   8
   1  -1   1 814464. 7306.56   9
   1  -1   2 999999. 8052.19   8
   1  -1   2 999689. 8776.29   9
  -1  -1  -2 999144. 6706.27   8
   1  -1   3 113477. 2847.70   8
   1  -1   3 111753. 2770.10  10
   1  -1   3 114401. 3235.21   9
   1   1   4 365.329 101.464   9
   1  -1   4 1052.89 421.627   8
   1  -1   4 1082.18 336.610  10
   1  -1   4 947.143 468.879   9
   1  -1   5 6608.22 794.565  10
   1  -1   5 8076.44 1046.89   9
   1  -1   5 9359.28 954.355   8
   1  -1   6 5565.27 813.980  10
   1  -1   6 6832.61 843.115   8
   1  -1   6 7625.34 1115.15   9
   1  -1   7 1563.03 553.631   8
   1  -1   7 1044.58 602.497   9
   1  -1   7 2449.19 675.196  10
   1  -1   8 3925.36 787.449  10
   1  -1   8 3970.63 698.793   8
   1  -1   9 1.63890 387.078  10
   1  -1   9 268.203 360.106   8
   1  -1  10 1863.11 678.826  10
   1  -1  11 198.318 331.700  10
   1  -1  12 21408.3 2266.75  10
   1   1  13 123974. 4631.22   2
   1   1  14 41338.2 2739.57   2
  -1  -1 -14 42431.5 1978.84   7
  -1  -1 -15 699.283 394.312   7
  -1  -1 -16 22227.5 1425.58   7
  -1  -1 -17 65826.8 2341.12   7
  -1  -1 -18 4974.69 630.322   7
  -1  -1 -19 2307.16 442.608   7
   1  -2 -18 1421.04 301.363   7
   1  -2 -17 3550.90 466.661   7
   1  -2 -16-50.2262 201.680   7
   1  -2 -16 430.698 319.443   4
   1  -2 -15-174.094 308.325   4
   1  -2 -15 701.123 337.089   7
   1  -2 -14 642.936 301.767   7
   1  -2 -14 1412.47 528.146   4
   1  -2 -13-83.0012 358.773   4
   1  -2 -13 234.681 216.444   7
   1  -2 -12 107405. 3265.82   4
   1  -2 -12 108335. 3009.34   7
   1  -2 -11-269.697 329.555   4
   1  -2 -11 126.978 205.036   7
   1  -2 -10 29277.2 1492.47   7
   1  -2 -10 31586.6 1646.46   4
  -1  -2   9 1558.80 686.032   8
  -1   2   9 1981.47 611.999   1
  -1  -2   8 6643.58 1212.41   8
  -1  -2   7-44.4605 385.021   8
  -1  -2   6 2397.90 774.298   8
  -1  -2   5-140.161 400.470   8
  -1  -2   4 1086.70 619.741   8
  -1  -2   3 2791.88 657.596   8
  -1  -2   2 5700.94 921.257   8
  -1  -2   1 2650.87 541.782   8
   1  -2   0 27776.3 1862.29   8
  -1  -2   0 29074.8 1786.58   8
  -1  -2  -1 5103.27 765.074   8
   1  -2   1 5607.75 886.414   8
   1  -2   2 122587. 3996.07   8
  -1  -2  -2 120888. 3639.11   8
   1  -2   3 161441. 4742.59   8
   1  -2   4 437137. 8080.56   8
   1  -2   5 29221.0 2198.11   8
   1  -2   6 9277.98 1271.81   8
   1  -2   7 1718.24 586.255   8
   1  -2   8 693.904 409.611   8
   1  -2   9 62.4368 291.610   8
  -1  -2 -10 43.3179 257.114   4
  -1  -2 -10 39.1680 243.703   7
  -1  -2 -11 2889.42 554.787   4
  -1  -2 -11 3686.45 555.558   7
  -1  -2 -12 2753.04 557.183   7
  -1  -2 -12 2444.52 567.453   4
  -1  -2 -13 966.807 450.493   4
  -1  -2 -13 623.490 315.606   7
  -1  -2 -14 3845.95 633.937   4
  -1  -2 -14 3556.28 556.885   7
  -1  -2 -15 1843.27 361.930   7
  -1  -2 -16 3821.70 504.462   7
  -1  -2 -17-17.5605 185.240   7
  -1  -2 -18 572.865 193.514   7
   1  -3 -15 393.922 209.882   4
   1  -3 -14 3265.54 502.648   4
   1  -3 -13 174.110 287.806   4
   1  -3 -12-245.857 313.553   4
   1  -3 -11 43149.5 1935.13   4
   1  -3 -10 89967.7 2788.33   4
   1  -3  -9 61504.7 2331.18   4
  -1  -3   8 10814.1 1019.70   6
   1  -3  -8 14378.0 1170.01   4
  -1  -3   7 3655.48 645.494   6
   1  -3  -7 4251.75 644.883   4
  -1  -3   6 416.032 416.300   6
   1  -3  -6-102.792 280.831   4
  -1  -3   5 3133.38 653.616   6
   1  -3  -5 2195.92 463.596   4
  -1  -3   4 2123.24 593.631   6
   1  -3  -4 1306.01 368.372   4
  -1  -3   3-8.02963 363.449   6
   1  -3  -3 610.071 450.257   6
  -1  -3   2 860.827 443.045   6
   1  -3  -2 268.632 277.804   6
   1  -3  -1-126.524 317.155   6
  -1  -3   1-8.16096 312.539   6
   1  -3   0 1619.33 446.701   6
  -1  -3   0 2732.48 620.398   6
   1  -3   1 21085.1 1443.18   6
  -1  -3  -1 23597.4 1651.32   6
   1  -3   2 56634.8 2357.96   6
  -1  -3  -2 61642.7 2625.06   6
   1  -3   3 11455.0 1089.57   6
  -1  -3  -3 11152.5 1101.07   6
   1  -3   4 8833.15 960.859   6
   1  -3   5 17300.1 1348.85   6
   1  -3   6 16535.0 1329.07   6
   1  -3   7 699.546 326.461   6
  -1  -3  -7 1490.47 424.992   4
  -1  -3  -8 6807.30 822.153   4
   1  -3   8 6928.57 827.738   6
  -1  -3  -9 447.799 265.765   4
  -1  -3 -10-564.197 339.358   4
  -1  -3 -11 5796.28 723.257   4
  -1  -3 -12 6006.70 725.080   4
  -1  -3 -13 4799.61 642.314   4
  -1  -3 -14 836.403 290.475   4
  -1  -3 -15 11.7925 145.762   4
   1  -4  -9 26703.1 1172.84   4
   1  -4  -8 36913.5 1451.02   4
   1  -4  -7 27548.6 1298.30   4
  -1  -4   7 27894.7 1406.70   6
   1  -4  -6 12.2890 183.215   4
  -1  -4   6-466.043 306.864   6
  -1  -4   5 1262.49 467.438   6
  -1  -4   4 1294.66 426.682   6
  -1  -4   3 23.9202 409.505   6
   1  -4  -2 3160.41 531.748   6
  -1  -4   2 4353.05 702.804   6
   1  -4  -1 11511.9 1043.29   6
  -1  -4   1 9975.43 1025.08   6
  -1  -4   0 9894.15 1031.44   6
   1  -4   0 9257.38 979.180   6
  -1  -4  -1 8471.19 929.871   6
   1  -4   1 6262.44 775.164   6
  -1  -4  -2 4846.17 675.177   6
   1  -4   2 5867.04 785.324   6
   1  -4   3 593.833 407.631   6
  -1  -4  -3 798.091 319.272   6
  -1  -4  -4 2391.24 460.564   4
  -1  -4  -5 2103.18 446.649   4
  -1  -4  -6 367.470 305.385   4
  -1  -4  -7 85.0761 216.123   4
  -1  -4  -8 481.876 247.265   4
  -1  -4  -9 2660.40 393.792   4
   2   0 -19-68.8876 178.944   7
   2   0 -18 450.513 194.552   7
   2   0 -17 283.347 261.852   7
   2   0 -16 6359.35 736.042   7
   2   0 -15 291.828 225.088   7
   2   0 -14 1673.57 390.140   7
  -2   0  13-334.949 423.472  10
  -2   0  12 4225.79 903.247  10
  -2   0  11 218.579 433.213  10
  -2   0  10 18873.1 1628.25  10
  -2   0   9-368.714 442.207  10
  -2   0   9 446.105 344.224   1
  -2   0   8 460919. 6940.01  10
  -2   0   8 456808. 6552.04   1
  -2   0   7 84.1916 287.564  10
  -2   0   7-165.648 352.839   1
  -2   0   6 21853.0 1306.94  10
  -2   0   6 23269.3 1324.90   1
  -2   0   5-82.8807 253.342   1
  -2   0   5 39.4297 250.924  10
  -2   0   4 18857.5 1005.03  10
  -2   0   4 19329.0 1039.40   1
  -2   0   3-33.0305 229.519  10
  -2   0   2 95108.4 1807.19  10
  -2   0   0 101156. 2000.56   1
  -2   0  -1 200.805 222.164   1
  -2   0  -2 42447.1 1004.35   1
   2   0   3 269.724 332.721   9
   2   0   4 91668.1 2572.72   9
   2   0   5 633.939 381.041   9
   2   0   5-87.5873 78.7985   8
   2   0   6 33761.6 1877.58   9
   2   0   7-735.549 565.514   9
   2   0   8 9432.05 1331.65   9
   2   0   9 377.140 462.511  10
   2   0   9 187.705 443.719   9
   2   0  10 8075.21 1265.86  10
   2   0  11-337.008 507.984  10
   2   0  12 7694.37 1381.89  10
   2   0  13-72.7564 472.631   2
   2   0  14 73888.4 3654.14   2
   2   0  15 809.862 538.332   2
  -2   0 -16 29171.2 1716.75   7
  -2   0 -17 134.749 262.582   7
  -2   0 -18 8666.39 821.453   7
  -2   0 -19-192.977 166.063   7
   2  -1 -19 1314.17 349.669   7
   2  -1 -18 889.845 333.676   7
   2  -1 -17 165.001 240.034   7
   2  -1 -16 175.331 287.095   7
   2  -1 -15 88.9091 249.447   7
   2  -1 -14-406.932 387.585   7
   2  -1 -14-207.412 250.667   4
   2  -1 -13 52.1186 300.208   4
   2  -1 -13 203.255 242.624   7
  -2   1  12 727.433 385.423  10
  -2  -1  12 13.2623 339.895  10
  -2  -1  12-528.044 541.547   8
  -2  -1  11 8895.91 1414.75  10
  -2   1  11 7652.50 1171.96  10
  -2  -1  10 32625.7 2456.71  10
  -2   1  10 32301.1 2212.19  10
  -2   1  10 33026.7 2023.01   1
  -2  -1   9 9004.39 1278.04  10
  -2   1   9 8919.06 1006.95   1
  -2  -1   8-188.704 438.079  10
  -2   1   8 158.481 306.530   1
  -2   1   7 44799.2 1956.20   1
  -2  -1   7 43061.9 2424.29  10
  -2   1   6 88963.7 2610.49   1
  -2  -1   6 83267.5 3229.15  10
  -2  -1   5 13823.1 1290.03  10
  -2   1   5 16439.4 1132.76   1
   2  -1  -4 552.228 166.917   9
   2  -1  -3 34755.7 1154.65   9
   2  -1  -2 3615.98 435.196   9
  -2  -1   1 18535.7 1015.98   8
   2  -1  -1 19637.6 1030.94   9
   2  -1   0 9974.90 811.318   9
  -2  -1   0 12660.9 796.290   8
   2  -1   1 2086.77 510.484   9
  -2  -1  -1 2292.53 340.171   8
   2  -1   1 2345.11 484.468   8
   2  -1   2 4064.29 671.789   9
  -2  -1  -2 4125.92 424.143   8
   2  -1   2 4178.17 592.788   8
   2  -1   3 9596.23 1032.51   9
   2  -1   3 8505.62 709.054  10
  -2  -1  -3 7604.68 488.982   8
   2  -1   3 8653.26 843.799   8
   2  -1   4 14921.3 1093.58  10
  -2   1  -4 13409.7 710.760   1
   2  -1   4 13031.8 1024.79   8
   2  -1   4 14984.7 1376.74   9
   2  -1   5 113242. 3846.84   9
   2  -1   5 115794. 3151.62   8
   2  -1   5 116206. 3272.25  10
   2  -1   6 91780.4 3686.75   9
   2  -1   6 91862.5 3168.24  10
   2  -1   6 90106.4 2895.49   8
   2  -1   7 10.3447 350.812  10
   2  -1   7 609.958 453.594   9
   2  -1   7 638.196 340.469   8
   2  -1   8 3938.11 827.803  10
   2  -1   8 3669.56 923.408   9
   2  -1   9 315.977 312.123  10
   2  -1   9-1004.12 711.213   9
   2  -1  10 2113.94 679.204  10
   2  -1  11 669.828 490.383  10
   2   1  12 1352.39 709.483   2
   2   1  13 3681.32 969.236   2
   2   1  14 1054.32 631.010   2
  -2  -1 -15 11602.4 1060.38   7
   2   1  15 10093.5 1326.86   2
  -2  -1 -16 118691. 3286.26   7
  -2  -1 -17 109428. 2983.56   7
  -2  -1 -18 7892.24 766.034   7
  -2  -1 -19-92.2648 215.394   7
   2  -2 -18 9977.75 670.930   7
   2   2 -18 8925.41 722.950   5
   2  -2 -17 2277.64 373.438   7
   2  -2 -16 643.350 318.672   7
   2  -2 -16 937.994 420.189   4
   2  -2 -15 391.276 272.251   7
   2  -2 -15 651.519 399.005   4
   2  -2 -14 982.279 401.496   4
   2  -2 -14 616.312 357.355   7
   2  -2 -13 4674.93 646.268   7
   2  -2 -13 4003.89 663.170   4
   2  -2 -12 533.581 336.836   4
   2  -2 -12 865.230 371.805   7
   2  -2 -11 1722.70 463.063   4
   2  -2 -11 1365.27 447.342   7
   2  -2 -10 3216.73 560.405   4
   2  -2 -10 2988.88 489.960   7
  -2   2   9 1811.28 692.936   1
  -2  -2   9 889.772 609.750   8
  -2  -2   8 683.936 371.227   8
  -2   2   8 565.788 428.635   1
  -2  -2   7 3818.48 1032.24   8
  -2  -2   6 2643.13 825.289   8
  -2  -2   5 12559.5 1612.97   8
  -2  -2   4 619.024 392.686   8
  -2  -2   3 2868.02 781.330   8
  -2  -2   2 9794.84 1175.67   8
  -2  -2   1 286.480 334.176   8
  -2  -2   0 2078.02 542.760   8
  -2  -2  -1 50.5240 231.529   8
   2  -2   1 283.653 392.926   8
   2  -2   2 122.935 332.198   9
   2  -2   2 501.284 405.628   8
   2  -2   3 351872. 7113.32   8
   2  -2   4 3409.99 856.698   8
   2  -2   5 38999.5 2498.37   8
   2  -2   6 2523.76 695.031   8
   2  -2   7 8977.54 1259.51   8
   2  -2   8 92.9134 458.419   8
   2  -2   9 1897.72 769.062   3
  -2  -2 -10 683.960 357.004   4
  -2  -2 -11 377.164 278.002   4
  -2  -2 -12 473.073 210.823   7
  -2  -2 -12 639.497 363.564   4
   2   2  12-114.668 477.115   2
  -2  -2 -13 3937.67 611.832   7
  -2  -2 -13 2984.26 548.480   4
   2   2  13 2585.82 637.008   2
  -2  -2 -14 1151.68 392.357   7
  -2  -2 -15 6460.67 668.289   7
  -2  -2 -16 5892.96 615.471   7
  -2  -2 -17 27117.2 1111.01   7
   2  -3 -15 3218.28 441.236   4
   2  -3 -14-457.081 296.285   4
   2  -3 -13-19.8135 261.339   4
   2  -3 -12 3536.81 578.308   4
   2  -3 -11 1871.00 430.719   4
   2  -3 -10 3500.70 627.615   4
   2  -3  -9 1950.14 501.464   4
   2  -3  -8-80.8307 304.157   4
  -2  -3   8 100.738 262.125   6
   2  -3  -7 5422.12 707.838   4
  -2  -3   7 5547.45 802.098   6
   2  -3  -6 383.355 238.070   4
  -2  -3   6 789.198 333.635   6
   2  -3  -5 483.219 280.710   4
  -2  -3   5 353.610 372.889   6
  -2  -3   4 411.184 410.505   6
   2  -3  -3-129.091 254.443   6
  -2  -3   3-335.379 416.470   6
   2  -3  -2 158.395 243.918   6
   2  -3  -1 273.644 330.107   6
   2  -3   0 1738.07 425.328   6
   2  -3   1 12201.1 1134.95   6
   2  -3   2 1073.28 449.658   6
   2  -3   3 202.482 282.676   6
   2  -3   4 84674.2 2951.82   6
  -2  -3  -4 75095.7 2863.42   6
   2  -3   5 164223. 4149.60   6
   2  -3   6 72578.4 2796.33   6
   2  -3   7 8889.96 1323.08   3
  -2  -3  -8 5979.13 743.753   4
   2  -3   8 5198.87 1114.76   3
  -2  -3  -9 85.8990 267.053   4
  -2  -3 -10 66.7804 286.187   4
  -2  -3 -11-94.7352 264.331   4
  -2  -3 -12-68.4510 331.209   4
  -2  -3 -13 617.742 275.439   4
  -2  -3 -14 385.383 224.318   4
   2  -4  -9 45096.5 1464.39   4
  -2  -4   8 5991.77 619.608   6
   2  -4  -8 5033.38 516.047   4
  -2  -4   7 43061.6 1720.03   6
  -2  -4   6 643.017 372.188   6
  -2  -4   5 991.133 334.237   6
  -2  -4   4 20.3193 309.571   6
  -2  -4   3 91.6548 362.636   6
  -2  -4   2 1337.69 459.787   6
  -2  -4   1-132.479 349.833   6
  -2  -4   0 466.004 412.655   6
  -2  -4  -1 275.575 374.739   6
  -2  -4  -2-49.2996 279.784   6
  -2  -4  -3 2310.85 415.847   4
  -2  -4  -3 1545.35 390.400   6
  -2  -4  -4 888.146 328.020   4
  -2  -4  -5 6062.49 675.175   4
  -2  -4  -6 39722.6 1585.66   4
  -2  -4  -7 36971.4 1471.64   4
  -2  -4  -8 21921.4 1064.55   4
   3   0 -19 135.724 152.109   7
   3   0 -18 138.779 220.853   7
   3   0 -17 7439.36 736.863   7
   3   0 -16-89.2159 225.753   7
   3   0 -15 5079.56 616.957   7
   3   0 -14 146.408 224.724   7
   3   0 -13 2116.24 423.830   7
  -3   0  12-283.666 415.441  10
  -3   0  11 2106.44 663.293  10
  -3   0  10-48.2515 333.680  10
  -3   0   9 8625.84 1105.21  10
  -3   0   9 7583.27 1023.34   1
  -3   0   8 85.0312 293.423  10
  -3   0   8 95.4775 317.746   1
  -3   0   7 10721.2 1119.19   1
  -3   0   7 10959.0 1099.40  10
  -3   0   6 358.211 380.257  10
  -3   0   6-458.957 484.766   1
  -3   0   5 637.135 310.819  10
  -3   0   5-132.187 367.834   1
  -3   0   4-145.641 307.556   1
  -3   0   4-70.2836 258.161  10
  -3   0   3 7860.44 678.452  10
  -3   0   3 5895.77 668.808   1
  -3   0   2-200.372 328.295   1
  -3   0   1 99982.8 2546.17   1
  -3   0   0 359.559 257.666   1
  -3   0  -1 13147.6 884.902   1
  -3   0  -2-201.294 240.045   1
   3   0   3 5195.69 819.335   9
   3   0   4 99.5162 416.688   9
   3   0   5 63582.2 2646.07   9
   3   0   6 44.3448 428.596   9
   3   0   7 382084. 7413.91   9
   3   0   8 15.0976 375.902  10
   3   0   8-214.150 508.167   9
   3   0   9 1194.23 626.471   9
   3   0   9 2040.42 683.797  10
   3   0  10 655.463 484.238  10
   3   0  11 1037.84 445.443  10
   3   0  12-50.4525 621.077   2
   3   0  13 10735.0 1426.37   2
   3   0  14 1387.38 691.014   2
   3   0  15 7107.16 1126.38   2
   3   0  16-46.1688 685.846   2
  -3   0 -17 6703.77 781.610   7
  -3   0 -18 415.493 274.652   7
  -3   0 -19 7619.76 563.609   7
   3  -1 -19 5831.33 607.499   7
   3  -1 -18 15216.9 1038.61   7
   3  -1 -17 11127.5 961.339   7
   3  -1 -16 2828.70 516.920   7
   3  -1 -15 2666.56 477.846   7
   3  -1 -14 1083.07 447.642   4
   3  -1 -14 1796.85 499.580   7
   3  -1 -13-147.289 301.040   7
   3  -1 -13-125.337 316.423   4
   3  -1 -12 1438.04 515.058   4
   3  -1 -12 1614.07 404.146   7
  -3  -1  11 724.176 326.716  10
  -3   1  10 6134.26 970.532   1
  -3  -1  10 6528.36 1166.41  10
  -3   1   9 2122.36 566.660   1
  -3  -1   9 1903.41 603.941  10
  -3   1   9 2029.22 505.661  10
  -3   1   8 4847.23 727.172  10
  -3  -1   8 4026.48 865.131  10
  -3   1   8 6245.41 897.516   1
  -3   1   7 59113.4 2299.97  10
  -3  -1   7 64524.1 3096.17  10
  -3   1   7 63207.5 2523.85   1
  -3   1   6 84542.2 2766.15   1
  -3   1   5 25979.0 1498.86   1
   3  -1  -4 1453.17 355.399   9
  -3   1   4 1283.40 478.189   1
   3  -1  -3 684.812 272.445   9
  -3   1   3 1306.22 468.762   1
  -3   1   2 4289.24 642.136   1
   3  -1  -2 4328.97 612.653   9
  -3   1   1 2416.42 502.125   1
   3  -1  -1 2313.05 546.546   9
   3  -1   0-80.7363 361.580   9
  -3   1   0-370.420 238.908   1
   3  -1   1 129.134 431.876   9
  -3  -1  -1 70.9155 147.638   8
  -3   1  -1 11.9260 235.331   1
  -3  -1  -2 2839.34 348.934   8
   3  -1   2 2679.33 658.797   9
  -3   1  -2 3718.74 518.518   1
  -3   1  -3-4.14920 194.462   1
   3  -1   3 157.516 500.499   9
   3  -1   4 25599.3 1339.50  10
   3  -1   4 30213.9 2095.33   9
   3  -1   4 26110.1 1512.99   8
   3  -1   5 89850.5 3724.83   9
   3  -1   5 93051.6 2885.27   8
   3  -1   5 90628.2 2891.72  10
   3  -1   6 14714.1 1294.70  10
   3  -1   6 14840.3 1184.78   8
   3  -1   6 15109.1 1628.22   9
   3  -1   7-76.7003 365.774  10
   3  -1   7-258.789 544.856   9
   3  -1   8 15695.5 1897.34   9
   3  -1   9 31799.0 2864.08   9
   3  -1  10 595.474 649.588   9
   3   1  11 1055.95 569.168   2
   3   1  12 3458.79 891.109   2
   3   1  13 112.169 594.245   2
   3   1  14 4284.59 1026.22   2
   3   1  15-78.4434 657.365   2
   3   1  16 3146.92 933.048   2
  -3  -1 -16 4701.85 736.735   7
  -3  -1 -17 80.3834 325.319   7
  -3  -1 -18 865.517 336.255   7
   3  -2 -18-116.710 191.656   7
   3   2 -18 246.432 248.360   5
   3  -2 -17 262.278 222.873   7
   3   2 -17-9.22083 205.403   5
   3   2 -16-38.1762 238.703   5
   3  -2 -16 305.695 244.255   7
   3  -2 -15 235.158 299.391   7
   3  -2 -15-238.006 305.621   4
   3  -2 -14-52.4540 311.308   4
   3  -2 -14 398.303 318.647   7
   3  -2 -13 113.642 351.482   4
   3  -2 -13 1583.53 434.895   7
   3  -2 -12 1022.42 368.744   4
   3  -2 -12 120.016 236.046   7
   3  -2 -11 413.233 272.047   4
   3  -2 -11 1140.98 341.162   7
   3  -2 -10 71.1676 375.705   7
   3  -2 -10-150.360 242.965   4
   3  -2  -9 1643.75 415.070   4
  -3  -2   8 147.647 370.041   8
  -3   2   8 309.415 339.130   1
  -3  -2   7 483.456 420.138   8
  -3   2   7 80.3962 404.997   1
  -3   2   6 1992.98 702.285   1
  -3  -2   6 2113.64 743.829   8
  -3   2   5 149948. 4722.15   1
  -3  -2   5 148196. 5375.73   8
  -3  -2   4 4611.30 956.866   8
  -3  -2   3 23570.4 1953.77   8
  -3  -2   2 4006.25 775.232   8
  -3  -2   1 1560.91 535.971   8
   3  -2   0 1105.86 503.481   9
  -3  -2   0 649.128 359.015   8
   3  -2   1 4790.84 925.492   9
   3  -2   2 8711.09 1208.49   9
   3  -2   3 4061.12 911.422   9
   3  -2   4 1743.50 720.595   9
   3  -2   5 4869.91 1017.97   9
   3  -2   5 4794.91 925.160   8
   3  -2   6 2244.85 748.929   8
   3  -2   6 2812.19 891.344   9
   3  -2   7 2506.50 674.949   8
   3  -2   8 4489.48 1026.94   3
   3  -2   9 836.719 782.626   3
   3  -2  10 8000.92 1421.48   3
  -3  -2 -11 572.552 287.741   4
   3   2  11 633.831 441.954   2
  -3  -2 -12 315.154 295.022   4
   3   2  12-290.179 596.524   2
   3   2  13 2435.57 651.840   2
  -3  -2 -13 2047.54 488.766   7
   3   2  14 230.435 386.526   2
  -3  -2 -14 111.646 230.446   7
  -3  -2 -15 1563.01 353.327   7
  -3  -2 -16 2000.81 336.905   7
  -3  -2 -17 807.800 226.272   7
   3  -3 -15 1763.27 449.734   3
   3  -3 -14 892.511 334.220   4
   3  -3 -14-191.676 482.939   3
   3  -3 -13 495.739 280.764   4
   3  -3 -12 3171.33 576.002   4
   3  -3 -11 573.879 292.832   4
   3  -3 -10-113.353 345.624   4
   3  -3  -9 3306.73 595.374   4
   3  -3  -8 7256.53 1225.69   3
   3  -3  -8 7930.37 868.245   4
  -3  -3   8 6815.67 864.007   6
   3  -3  -7 23022.5 1436.24   4
  -3  -3   7 23985.4 1677.77   6
   3  -3  -7 23266.7 2116.03   3
   3  -3  -6 16119.9 1200.39   4
  -3  -3   6 19342.7 1549.50   6
   3  -3  -6 18195.8 1918.85   3
   3  -3  -5 18703.2 1975.37   3
   3  -3  -4 5600.93 1136.11   3
   3  -3  -3 11744.5 1519.18   3
   3  -3  -2 3317.84 883.123   3
   3  -3  -2 3252.70 613.769   6
   3  -3  -1-502.920 510.611   3
   3  -3  -1 538.410 309.110   6
   3  -3   0 9342.45 1284.63   3
   3  -3   0 7894.37 940.538   6
   3  -3   1 1760.11 764.771   3
   3  -3   1 1653.07 549.466   6
   3  -3   2 314.206 510.773   3
   3  -3   2 564.999 371.433   6
   3  -3   3 3744.23 910.963   3
   3  -3   3 3416.31 649.661   6
   3  -3   4 7548.60 1243.49   3
   3  -3   5 11556.4 1528.38   3
   3  -3   6 1098.56 744.431   3
   3  -3   7 536.116 609.031   3
   3  -3   8 3291.90 1032.97   3
  -3  -3  -9-52.4980 348.956   4
   3  -3   9-445.796 651.960   3
  -3  -3 -10 1433.85 404.014   4
  -3  -3 -11 54.5518 253.937   4
  -3  -3 -12 26.9354 211.631   4
  -3  -3 -13 121.568 188.363   4
  -3  -4   8 7775.92 652.545   6
  -3  -4   7 6911.35 691.928   6
  -3  -4   6 1296.81 378.943   6
  -3  -4   5-4.81438 303.069   6
  -3  -4   4-6.33784 300.295   6
  -3  -4   3 680.895 419.276   6
  -3  -4   2 206.973 315.229   6
  -3  -4   1 1034.93 462.395   6
  -3  -4   0-219.838 294.666   6
  -3  -4  -1 736.017 317.864   4
  -3  -4  -1 543.016 308.208   6
  -3  -4  -2 201.630 284.094   6
  -3  -4  -2 230.749 197.767   4
  -3  -4  -3 286.556 209.865   4
  -3  -4  -3 247.977 257.505   6
  -3  -4  -4 236.013 233.031   4
  -3  -4  -5 2304.77 423.320   4
  -3  -4  -6 78116.8 2116.76   4
  -3  -4  -7 16454.7 932.313   4
   4   0 -18 2909.40 460.783   7
   4   0 -17-106.526 228.400   7
   4   0 -16 61760.2 2194.37   7
   4   0 -15-144.831 223.744   7
   4   0 -14 3527.50 574.702   7
   4   0 -13-188.992 307.638   7
  -4   0  11-85.3436 323.017  10
  -4   0  10 2939.03 781.383  10
  -4   0  10 2519.81 807.306   1
  -4   0   9 245.409 332.487  10
  -4   0   9 58.7900 335.177   1
  -4   0   8 12070.3 1283.48  10
  -4   0   8 13209.7 1396.17   1
  -4   0   7-306.005 355.589  10
  -4   0   7 36.6317 370.169   1
  -4   0   6 4480.42 753.411  10
  -4   0   6 2939.33 677.037   1
  -4   0   5 470.182 427.588   1
  -4   0   5-162.073 330.177  10
  -4   0   4-84.6913 362.071   1
  -4   0   3-7.76355 381.434   1
  -4   0   2 56640.2 2278.38   1
  -4   0   1-95.2695 362.422   1
  -4   0   0 16791.0 1186.15   1
  -4   0  -1 250.202 261.246   1
  -4   0  -2 523.116 221.306   1
   4   0   3-147.699 415.941   9
   4   0   4 191.472 510.930   9
   4   0   5-407.179 406.979   9
   4   0   6 14486.8 1487.12   9
   4   0   7-644.194 463.901   9
   4   0   8 12629.3 1426.29  10
   4   0   8 12067.2 1543.77   9
   4   0   9 221.797 349.830  10
   4   0   9-74.8298 410.072   9
   4   0  11 205.398 521.006   2
   4   0  12 746.415 552.146   2
   4   0  13 427.091 709.626   2
   4   0  14 6542.80 1173.08   2
   4   0  15 457.762 738.906   2
   4   0  16-880.598 636.005   2
  -4   0 -17-44.6373 245.005   7
  -4   0 -18 794.704 221.118   7
   4   1 -19 284.142 249.761   5
   4  -1 -19 1156.81 341.913   7
   4  -1 -18 13154.3 952.376   7
   4  -1 -17 3715.74 567.961   7
   4  -1 -16 2934.15 558.889   7
   4  -1 -15 3710.11 637.590   7
   4  -1 -14 13323.8 1112.91   7
   4  -1 -13 6648.54 792.329   7
   4  -1 -12-291.388 251.171   4
   4  -1 -12 275.792 268.940   7
  -4   1  11 2159.76 797.926   1
  -4   1  10 785.469 518.608   1
  -4   1   9 919.003 530.506   1
  -4   1   8 1586.58 523.670   1
  -4   1   7 3226.65 729.042   1
  -4   1   6 651.545 439.403   1
  -4   1   5 961.821 479.582   1
   4  -1  -4 43808.0 2105.96   9
  -4   1   4 40588.9 2044.66   1
   4  -1  -3 114010. 3453.02   9
  -4   1   3 113284. 3347.14   1
   4  -1  -2 64962.0 2714.17   9
  -4   1   2 65851.8 2501.70   1
  -4   1   1 4099.44 679.930   1
   4  -1  -1 4650.62 765.385   9
  -4   1   0 5177.99 733.048   1
   4  -1   0 4818.21 874.008   9
   4  -1   1 11242.4 1301.98   9
  -4   1  -1 11914.0 1028.22   1
   4  -1   2 4175.57 938.538   9
  -4   1  -2 2275.27 520.458   1
   4  -1   3 8901.29 1266.30   9
   4  -1   4 3395.94 891.890   9
   4  -1   5 2084.43 693.356   9
   4  -1   6 5334.71 1189.54   9
   4  -1   7 6237.13 1298.38   9
   4  -1   8 47171.2 3551.38   9
   4  -1   9 34064.6 3111.70   9
   4   1  10 7965.13 1156.57   2
   4   1  11 442.300 593.139   2
   4   1  12 458.528 714.761   2
   4   1  13 2135.63 832.713   2
   4   1  14 878.211 882.863   2
   4   1  15 828.123 631.471   2
   4   1  16 128.711 538.029   2
  -4  -1 -16 709.480 348.002   7
  -4  -1 -17 2740.06 457.233   7
  -4  -1 -18 137.533 206.997   7
   4   2 -17 125.663 214.606   5
   4  -2 -17-66.3219 214.011   7
   4   2 -16 423.699 271.298   5
   4  -2 -16 160.534 259.853   7
   4   2 -15 647.462 328.759   5
   4  -2 -15 580.519 324.425   7
   4  -2 -14 2462.71 510.900   4
   4   2 -14 2408.41 524.302   5
   4  -2 -14 2992.83 536.246   7
   4   2 -13 524.727 332.979   5
   4  -2 -13-29.9946 322.289   4
   4  -2 -13 450.967 354.597   7
   4  -2 -12 1563.72 459.398   4
   4   2 -12 1823.81 495.717   5
   4  -2 -12 1543.10 432.731   7
   4   2 -11 1486.89 409.596   5
   4  -2 -11 1552.76 492.842   4
   4  -2 -11 755.734 291.677   7
   4   2 -10 2904.24 538.107   5
   4  -2 -10 3240.70 622.136   4
   4  -2 -10 3251.75 532.133   7
   4  -2  -9 315.352 309.114   4
   4  -2  -9-224.252 214.331   7
   4  -2  -8 4151.09 607.222   4
  -4  -2   7 227.746 415.631   8
  -4   2   7 960.133 516.631   1
  -4  -2   6 22748.8 2171.98   8
  -4   2   6 22208.2 1937.61   1
  -4   2   5 8186.70 1161.75   1
  -4  -2   5 8116.73 1246.08   8
  -4   2   4 92909.2 3764.93   1
  -4  -2   4 90836.0 4080.18   8
  -4   2   3 335.403 444.715   1
  -4  -2   3 61.8635 309.228   8
  -4   2   2 637.552 418.231   1
  -4  -2   2 115.622 256.713   8
  -4   2   1 973.528 480.088   1
  -4   2   0 611.253 383.512   1
   4  -2   1 526.981 483.822   9
  -4   2  -1 386.156 304.021   1
   4  -2   2 1769.40 670.434   9
   4  -2   3 553.989 397.290   9
   4  -2   4 585.223 500.005   9
   4  -2   5 526.629 548.601   9
   4  -2   6 979.101 755.930   9
   4  -2   7 1526.85 759.076   3
   4  -2   8 2985.48 949.872   3
   4  -2   9 3388.05 1096.48   3
   4   2   9 3300.17 798.043   2
   4  -2  10 57632.2 3622.55   3
   4   2  10 59238.2 3006.54   2
   4   2  11 6395.55 1071.57   2
   4   2  12 4165.02 897.725   2
  -4  -2 -13 1235.87 353.746   7
   4   2  13 1523.79 565.514   2
   4   2  14-138.199 506.294   2
  -4  -2 -14 852.210 303.031   7
  -4  -2 -15 433.635 181.019   7
  -4  -2 -16 2366.68 351.141   7
   4  -3 -14 5893.54 881.329   3
   4  -3 -13 3733.06 938.072   3
   4  -3 -12 1872.00 417.565   4
   4  -3 -12 1717.61 886.858   3
   4  -3 -11 189.444 286.106   4
   4  -3 -11 401.346 604.296   3
   4  -3 -10 285.044 412.586   4
   4  -3 -10-125.215 628.843   3
   4  -3  -9 3799.31 1038.38   3
   4  -3  -9 3013.80 556.747   4
   4  -3  -8-431.442 571.563   3
   4  -3  -8 270.975 269.157   4
  -4  -3   8 179.500 289.161   6
   4  -3  -7 1858.03 749.737   3
   4  -3  -7 2282.79 492.171   4
  -4  -3   7 1648.77 550.863   6
   4  -3  -6 7239.20 801.741   4
   4  -3  -6 8162.28 1465.54   3
   4  -3  -5 3054.82 763.561   3
   4  -3  -4 25951.4 2260.30   3
   4  -3  -3 19294.6 1957.35   3
   4  -3  -2 16255.0 1788.89   3
   4  -3  -1 4470.84 975.814   3
   4  -3   0 4993.27 1089.11   3
   4  -3   1 2058.55 845.392   3
   4  -3   2 629.639 583.337   3
   4  -3   3 2724.18 879.435   3
   4  -3   4 2536.49 794.847   3
   4  -3   5 1360.98 745.734   3
   4  -3   6 2943.70 1005.73   3
   4  -3   7 9097.39 1508.89   3
   4  -3   8 18208.5 1899.28   3
  -4  -3  -9 6105.72 718.378   4
   4  -3   9 5450.52 1137.47   3
  -4  -3 -10 9586.82 859.612   4
  -4  -3 -11 3547.35 515.263   4
  -4  -3 -12 6849.08 620.083   4
  -4  -3 -13 183.540 144.072   4
  -4  -4   7 512.981 262.506   6
  -4  -4   6 862.714 326.394   6
  -4  -4   5 1.43975 291.806   6
  -4  -4   4 58.9503 277.052   6
  -4  -4   3 3.56041 277.223   6
  -4  -4   2 10342.8 933.833   6
  -4  -4   1 14146.0 1085.77   6
  -4  -4   0 4702.40 664.764   6
  -4  -4  -1 3137.94 530.737   6
  -4  -4  -2-71.1925 248.580   6
  -4  -4  -3-4.28803 209.846   4
  -4  -4  -3 650.352 286.194   6
  -4  -4  -4 244.277 224.887   4
  -4  -4  -5 158.066 184.761   4
  -4  -4  -6 5537.88 536.704   4
   5   0 -19 3535.48 503.042   5
   5   0 -18-28.4941 225.056   5
   5   0 -17 3947.23 584.383   7
   5   0 -16 168.762 242.576   7
   5   0 -15 206.353 305.365   7
   5   0 -14 130.050 352.934   7
   5   0 -13 5515.89 715.807   7
   5   0 -12 8.99879 218.393   7
  -5   0  11 5344.84 1089.23   1
  -5   0  10 51.9941 370.751   1
  -5   0   9 10589.4 1401.80   1
  -5   0   8-60.9338 445.902   1
  -5   0   7 8030.17 1182.73   1
  -5   0   6 506.580 526.012   1
  -5   0   5 10805.2 1210.97   1
  -5   0   4 481.338 469.251   1
  -5   0   3 31885.3 1990.05   1
  -5   0   2 448.783 432.691   1
  -5   0   1 425670. 6772.97   1
  -5   0   0 190.656 388.693   1
  -5   0  -1 2480.24 553.898   1
  -5   0  -2-65.1497 251.676   1
   5   0   3 3404.90 790.537   9
   5   0   4 397.524 385.157   9
   5   0   5 7601.65 1180.85   9
   5   0   6-276.685 467.563   9
   5   0   7 7121.85 1232.09   9
   5   0   8 380.354 400.976   9
   5   0  10 452.927 574.561   2
   5   0  11 2626.61 896.960   2
   5   0  12 822.574 694.794   2
   5   0  13 4659.29 1001.29   2
   5   0  14 536.569 591.065   2
   5   0  15 17.3822 493.660   2
   5   0  16-433.684 432.090   2
  -5   0 -17 198.234 224.276   7
   5  -1 -18 797.344 299.204   7
   5   1 -18 503.117 315.084   5
   5   1 -17 474.125 374.489   5
   5  -1 -17 24.5834 277.827   7
   5  -1 -16 435.047 326.272   7
   5  -1 -15 15091.7 1201.75   7
   5  -1 -14 17812.0 1310.64   7
   5  -1 -13 469.785 315.237   7
   5  -1 -12 703.206 379.835   7
   5  -1 -11 615.252 341.162   7
  -5   1  10-169.633 467.351   1
  -5   1   9 742.300 657.594   1
  -5   1   8 4394.42 901.542   1
  -5   1   7-560.553 579.611   1
  -5   1   6 6169.31 998.259   1
  -5   1   5 164.087 396.618   1
   5  -1  -4 12045.8 1311.50   9
  -5   1   4 12607.7 1345.11   1
   5  -1  -3 63551.9 3005.08   9
  -5   1   3 68080.1 3040.79   1
   5  -1  -2 26847.1 2079.94   9
  -5   1   2 27885.5 1933.71   1
   5  -1  -1 13784.4 1551.89   9
  -5   1   1 12239.0 1300.99   1
   5  -1   0 19494.2 1833.46   9
  -5   1   0 18522.3 1587.34   1
  -5   1  -1 49366.9 2501.11   1
   5  -1   1 52227.8 3072.24   9
   5  -1   2 15220.9 1779.66   9
   5  -1   3 162.526 531.139   9
   5  -1   4-38.7872 557.590   9
   5  -1   5 603.491 533.959   9
   5  -1   6 291.023 481.008   9
   5  -1   7 145.659 661.524   9
   5  -1   8 1077.57 745.827   9
   5  -1   9-217.049 710.676   3
   5   1   9 148.166 595.828   2
   5   1  10 1548.11 569.334   2
   5   1  11 16374.6 1905.83   2
   5   1  12 15099.6 1763.99   2
   5   1  13 11435.3 1581.26   2
   5   1  14-149.219 676.788   2
   5   1  15-310.513 490.704   2
   5   1  16 3907.47 810.139   2
  -5  -1 -17 92.8476 187.519   7
   5   2 -17 12.6381 224.850   5
   5   2 -16 5186.01 667.070   5
   5   2 -15-362.328 301.908   5
   5  -2 -15 174.991 261.662   7
   5  -2 -14 38426.2 1821.89   7
   5   2 -14 36524.9 1924.45   5
   5   2 -13 6232.79 873.387   5
   5  -2 -13 6332.05 812.854   7
   5  -2 -12 92961.5 3067.23   4
   5  -2 -12 92685.5 2915.91   7
   5   2 -12 93647.6 3191.22   5
   5   2 -11 513.263 263.735   5
   5  -2 -11 124.282 359.025   4
   5  -2 -11 723.251 343.498   7
   5   2 -10 219.218 299.571   5
   5  -2 -10-642.015 468.029   4
   5  -2 -10 246.113 295.047   7
   5   2  -9 490.859 260.829   5
   5  -2  -9 736.061 433.166   4
   5  -2  -9 530.567 304.735   7
   5   2  -8-593.002 370.116   5
   5  -2  -8-208.113 293.172   7
   5  -2  -8-542.528 340.099   4
   5  -2  -7 6546.84 780.058   4
  -5  -2   6 1247.62 622.619   8
  -5   2   5-20.7391 384.250   1
  -5  -2   5-78.1573 401.580   8
  -5   2   4 3476.35 864.493   1
  -5  -2   4 3527.06 886.799   8
  -5   2   3 2544.45 751.467   1
  -5   2   2 1046.01 561.950   1
  -5   2   1 613.098 395.720   1
   5  -2   1 3818.18 999.193   9
   5  -2   2 312.151 433.847   9
   5  -2   3 2288.50 929.364   9
   5  -2   4 4230.83 851.786   3
   5  -2   4 3728.46 1107.53   9
   5  -2   5 833.657 570.781   3
   5  -2   6-1178.76 591.761   3
   5   2   7 1270.37 650.883   2
   5  -2   7 1680.74 807.728   3
   5   2   8 853.662 801.987   2
   5  -2   8 646.463 714.458   3
   5   2   9 23601.9 1991.29   2
   5  -2   9 23145.2 2253.11   3
   5  -2  10 1664.93 1019.24   3
   5   2  10 762.908 593.907   2
   5   2  11 47087.8 2772.96   2
   5   2  12 83.2590 464.612   2
   5   2  13-102.027 429.791   2
   5   2  14 1262.98 403.805   2
  -5  -2 -14-18.5003 182.627   7
  -5  -2 -15 740.274 207.415   7
   5  -3 -13 38354.7 2290.02   3
   5  -3 -12-124.635 661.255   3
   5  -3 -11-83.0948 603.206   3
   5  -3 -10 6482.15 1259.21   3
   5  -3  -9 1476.61 410.429   4
   5  -3  -9 2176.46 778.102   3
   5  -3  -8 183.584 686.896   3
   5  -3  -8-228.838 305.780   4
  -5  -3   8 180.332 350.564   6
   5  -3  -7 115.347 652.512   3
   5  -3  -7-136.831 272.632   4
   5  -3  -6 647.642 717.041   3
   5  -3  -5 289.079 676.472   3
   5  -3  -4-114.361 580.433   3
   5  -3  -3 68.8824 646.158   3
   5  -3  -2 3368.34 898.465   3
   5  -3  -1 1422.12 754.213   3
   5  -3   0 5927.09 1179.71   3
   5  -3   1 6164.28 1182.71   3
   5  -3   2 1455.88 697.464   3
   5  -3   3 4496.43 957.040   3
   5  -3   4-82.0626 686.132   3
   5  -3   5-1626.49 792.405   3
   5  -3   6 3707.67 1045.39   3
   5  -3   7 348.704 791.467   3
   5  -3   8 3461.71 901.746   3
  -5  -3  -9 4893.16 657.700   4
  -5  -3 -10 4454.89 551.553   4
  -5  -3 -11 17799.6 962.593   4
  -5  -3 -12 7187.87 528.947   4
  -5  -4   6 571.203 238.761   6
  -5  -4   5 191.462 211.435   6
   5  -4  -4 517.364 316.786   3
  -5  -4   4 792.934 308.965   6
   5  -4  -3 14.4710 390.455   3
  -5  -4   3-135.412 251.990   6
  -5  -4   2 63008.6 2021.05   6
   5  -4  -2 59750.0 2375.77   3
  -5  -4   1 10028.2 828.391   6
   5  -4  -1 10264.3 1037.99   3
  -5  -4   0 38079.5 1569.06   6
   5  -4   0 40192.8 2029.95   3
  -5  -4  -1 411.255 250.461   6
   5  -4   1-239.648 347.503   3
  -5  -4  -2 1791.18 370.527   6
   5  -4   2 1637.89 548.181   3
  -5  -4  -3-146.145 198.711   4
  -5  -4  -3-114.811 176.596   6
   5  -4   3-147.113 330.970   3
  -5  -4  -4 661.108 212.474   4
   5  -4   4 799.905 349.622   3
   6   0 -18 1630.52 411.689   5
   6   0 -17-123.169 309.211   5
   6   0 -16-256.700 348.871   5
   6   0 -15 336.090 359.431   5
   6   0 -14-252.825 388.787   5
   6   0 -14-76.9405 279.986   7
   6   0 -13 20.0894 359.211   5
   6   0 -13 481.533 368.185   7
   6   0 -12 5216.55 794.902   5
   6   0 -12 5376.18 747.757   7
   6   0 -11-218.966 341.710   5
   6   0 -11 146.455 301.718   7
   6   0 -10 58592.1 2304.25   7
   6   0 -10 64290.2 2578.96   5
  -6   0   9 165.613 491.043   1
  -6   0   8 23216.5 2045.91   1
  -6   0   7 284.597 453.935   1
  -6   0   6 7577.07 1193.08   1
  -6   0   5-181.077 492.673   1
  -6   0   4 11783.6 1365.52   1
  -6   0   3 92.2277 407.147   1
  -6   0   2 29413.3 2038.03   1
  -6   0   1 307.520 350.223   1
  -6   0   0 2150.38 599.564   1
  -6   0  -1-504.311 356.937   1
   6   0   2 6413.41 1167.16   9
   6   0   3-45.4020 538.031   9
   6   0   4 11222.3 1518.26   9
   6   0   5 233.863 428.943   9
   6   0   6 6284.12 1174.82   9
   6   0   7-531.102 562.379   9
   6   0   8 1860.16 668.691   9
   6   0   8 6159.95 997.254   2
   6   0   9 319.457 570.342   2
   6   0  10 3002.66 777.616   2
   6   0  11-1035.46 548.370   2
   6   0  12 17444.1 1756.62   2
   6   0  13 463.594 519.212   2
   6   0  14 71443.8 3074.77   2
   6   0  15-715.578 507.389   2
   6   0  16 1124.83 425.369   2
   6   1 -18 512.613 313.345   5
   6   1 -17 2086.33 554.521   5
   6   1 -16-64.8674 368.305   5
   6   1 -15 4031.53 714.476   5
   6  -1 -15 5053.93 729.024   7
   6   1 -14 1220.87 482.914   5
   6  -1 -14 1535.79 458.551   7
   6   1 -13 8344.50 1030.78   5
   6  -1 -13 6749.24 890.246   7
   6  -1 -12 40334.6 2095.96   7
   6   1 -12 41958.8 2265.74   5
   6  -1 -11 120508. 3577.72   7
   6   1 -11 122117. 3833.87   5
   6  -1 -10 98736.4 3154.12   7
   6   1 -10 93843.5 3303.57   5
   6   1  -9 1813.43 583.341   5
   6  -1  -9 1223.26 372.543   7
  -6   1   8 384.053 772.760   1
  -6   1   7 3667.63 935.089   1
  -6   1   6 4345.70 989.882   1
  -6   1   5 589.444 453.157   1
  -6   1   4 1271.98 640.135   1
   6  -1  -4 902.661 567.297   9
  -6   1   3 3492.56 798.367   1
   6  -1  -3 3980.60 901.037   9
  -6   1   2 266.017 443.959   1
   6  -1  -2 551.022 451.200   9
  -6   1   1 3713.55 1019.86   1
   6  -1  -1 1044.75 524.907   9
  -6   1   0 55901.7 3178.65   1
   6  -1   0 54430.2 3397.94   9
   6  -1   1 66103.5 3888.95   9
   6  -1   2 32.4839 562.950   9
   6  -1   3 1514.18 793.370   9
   6  -1   4-356.864 533.072   9
   6   1   4 349.392 398.846   9
   6  -1   5-527.472 653.016   9
   6  -1   6 1129.01 713.811   9
   6   1   7 1081.50 788.258   2
   6  -1   7-133.475 557.432   3
   6   1   7 1078.90 517.368   5
   6   1   8-74.4146 596.219   2
   6  -1   8 1058.43 802.068   3
   6   1   9 4378.33 995.650   2
   6  -1   9 5750.54 1227.35   3
   6   1  10-410.048 615.488   2
   6   1  11 4900.61 1176.50   2
   6   1  12 18302.7 1966.21   2
   6   1  13 13002.4 1574.52   2
   6   1  14 4369.05 872.306   2
   6   1  15 2296.70 652.853   2
  -6  -1 -16 8268.95 673.548   7
   6   1  16 6577.23 838.218   2
   6   2 -16-0.78741 225.686   5
   6   2 -15 387.202 295.034   5
   6   2 -14 12699.5 1192.38   5
   6   2 -13 132527. 3893.98   5
   6   2 -12 41427.2 2233.48   5
   6   2 -11 11278.3 1215.32   5
   6   2 -10 777.327 412.165   5
   6   2  -9 4185.16 752.763   5
   6   2  -8 690.940 373.225   5
   6   2  -7 2975.07 688.412   5
   6   2  -6 572.042 294.152   5
   6   2  -5 1858.65 510.057   5
   6  -2  -5 1454.05 778.198   3
   6  -2  -4 495.105 644.292   3
   6  -2  -3 703.423 606.759   3
   6  -2  -2-306.328 556.755   3
  -6   2   2-199.977 390.414   1
   6  -2  -1 7743.42 1116.14   3
   6  -2   0 485.913 469.686   3
   6  -2   1 50881.2 2684.75   3
   6  -2   2-187.205 430.588   3
   6  -2   3 85036.2 3501.51   3
   6  -2   4-732.540 622.851   3
   6  -2   5 1470.16 687.702   3
   6   2   5-271.443 511.360   2
   6   2   6-226.763 631.319   2
   6  -2   6-180.390 609.532   3
   6   2   7 793.058 587.848   2
   6  -2   7-203.081 557.795   3
   6   2   8 4764.96 1032.26   2
   6  -2   8 3735.01 1066.48   3
   6   2   9 3175.74 852.287   2
   6  -2   9 3368.05 974.745   3
   6   2  10 118.822 563.314   2
   6   2  11 2423.28 712.243   2
   6   2  12 1807.95 600.565   2
  -6  -2 -13 798.618 286.066   7
   6   2  13 640.737 488.923   2
   6   2  14 687.009 437.487   2
  -6  -2 -14-333.463 181.980   7
   6  -3 -12 5259.74 868.146   3
   6  -3 -11 28158.5 2051.73   3
   6  -3 -10 7016.73 1200.15   3
   6  -3  -9-313.368 645.561   3
   6  -3  -8 555.939 647.520   3
  -6  -3   8-391.052 397.893   6
   6  -3  -7-415.069 631.717   3
   6  -3  -6 737.196 788.789   3
   6  -3  -5 697.035 767.832   3
   6  -3  -4 2396.41 934.570   3
   6  -3  -3 555.342 592.376   3
   6  -3  -2 116.512 632.526   3
   6  -3  -1 24776.5 2179.92   3
   6  -3   0 68165.4 3501.16   3
   6  -3   1 78060.5 3750.38   3
   6  -3   2 35372.7 2564.73   3
   6  -3   3 1912.71 716.967   3
   6  -3   4 3747.20 1150.21   3
   6  -3   5 3192.30 950.986   3
   6  -3   6 2024.38 905.060   3
   6  -3   7 338.917 679.735   3
   6  -3   8-686.620 632.121   3
  -6  -3  -9 44.6027 204.728   4
  -6  -3 -10 981.786 267.084   4
   7   0 -18 453.823 246.244   5
   7   0 -17 902.750 356.790   5
   7   0 -16-356.999 393.795   5
   7   0 -15 2239.37 605.636   5
   7   0 -14-317.945 370.338   5
   7   0 -13 13924.6 1360.32   5
   7   0 -12-546.891 449.596   5
   7   0 -11 80474.8 3254.90   5
   7   0 -10 162.331 346.824   5
   7   0  -9 632591. 9094.28   5
   7   0  -8 74.3100 345.853   5
  -7   0   7 2993.52 803.898   1
  -7   0   6 328.980 324.319   1
  -7   0   5 4135.88 941.664   1
  -7   0   4 125.326 345.797   1
  -7   0   3 3415.98 840.843   1
  -7   0   2-267.687 389.911   1
  -7   0   1 1910.32 534.261   1
  -7   0   0-348.655 323.006   1
   7   0   1 2103.90 808.820   9
   7   0   2-495.880 600.946   9
   7   0   3 7712.36 1371.04   9
   7   0   4-2.51200 481.640   9
   7   0   5 30519.0 2701.91   9
   7   0   6 133.449 315.359   5
   7   0   7 6714.22 1036.98   2
   7   0   7 5335.12 787.368   5
   7   0   8 274.287 510.346   2
   7   0   9 3243.34 816.151   2
   7   0  10-543.970 532.389   2
   7   0  11 7826.24 1149.26   2
   7   0  12-811.959 585.195   2
   7   0  13 13479.7 1352.52   2
   7   0  14 185.606 385.130   2
   7   0  15 229.645 571.580   2
   7   1 -17-187.425 261.651   5
   7   1 -16 3222.90 646.570   5
   7   1 -15-196.519 376.651   5
   7   1 -14 2361.37 692.508   5
   7   1 -13-156.553 444.996   5
   7   1 -12 18065.2 1637.05   5
   7   1 -11 96952.2 3758.12   5
   7   1 -10 30042.7 2092.82   5
   7   1  -9 11783.6 1377.82   5
   7   1  -8 54167.6 2834.23   5
   7   1  -7 92802.4 3668.53   5
   7   1  -6 17831.6 1577.08   5
  -7   1   5 1419.14 731.554   1
  -7   1   4 3471.11 995.947   1
   7  -1  -3-111.180 405.154   9
  -7   1   3-534.995 536.996   1
   7  -1  -2 4142.23 1066.67   9
  -7   1   2 2071.22 757.030   1
   7  -1  -1-228.364 373.734   9
  -7   1   1 143.813 433.752   1
   7  -1   0 5721.14 1307.96   9
   7  -1   1 1119.97 712.903   9
   7  -1   2 12384.8 2022.13   9
   7   1   3 30930.6 2594.16   9
   7   1   4 93645.2 3250.96   5
   7  -1   5 62140.7 3284.36   3
   7   1   5 64803.3 2773.30   5
   7  -1   6-152.484 502.122   3
   7   1   6 624.596 539.039   5
   7   1   7 581.279 575.992   2
   7  -1   7 638.300 597.037   3
   7   1   7 1242.07 580.431   5
   7   1   8 3904.96 1029.87   2
   7  -1   8 3140.47 1065.12   3
   7   1   9 6761.52 1255.03   2
   7   1  10 1574.43 848.475   2
   7   1  11-171.481 624.062   2
   7   1  12-156.245 630.672   2
   7   1  13 70.9612 532.016   2
   7   1  14 1974.71 683.249   2
   7   2 -15 95.9373 236.584   5
   7   2 -14 1789.76 533.823   5
   7   2 -13 1031.78 495.127   5
   7   2 -12-411.670 427.499   5
   7   2 -11 123.053 388.976   5
   7   2 -10 1433.79 439.873   5
   7   2  -9 1306.24 654.546   5
   7   2  -8 3671.29 795.858   5
   7  -2  -8 3106.75 901.703   3
   7   2  -7 1602.00 547.881   5
   7  -2  -7 1779.06 746.212   3
   7   2  -6 6899.59 1004.01   5
   7  -2  -6 9370.43 1516.48   3
   7   2  -5 568.012 438.692   5
   7  -2  -5 1134.53 733.590   3
   7   2  -4 1190.74 598.197   5
   7  -2  -4 131.708 596.584   3
   7   2  -3 1665.15 587.150   5
   7  -2  -3 1297.57 701.713   3
   7   2  -2 188.445 352.230   5
   7  -2  -2 1388.52 773.209   3
   7   2  -1 223.583 391.514   5
   7  -2  -1-313.137 467.958   3
   7   2   0 742.464 386.056   5
   7  -2   0 1301.06 640.881   3
   7  -2   1 17076.3 1664.66   3
   7   2   1 17681.8 1465.88   5
   7  -2   2 185404. 5352.47   3
   7   2   2 175577. 4609.76   5
   7  -2   3 32411.3 2302.38   3
   7   2   3 33163.5 2015.42   5
   7  -2   4 6578.15 1192.77   3
   7  -2   5-240.631 580.527   3
   7   2   5-520.815 652.815   2
   7   2   6 8719.87 1289.79   2
   7  -2   6 6173.64 1171.04   3
   7   2   7 1076.38 627.436   2
   7  -2   7 2566.85 959.152   3
   7   2   8 4435.66 1157.06   2
   7  -2   8 3924.58 1049.08   3
   7   2   9-104.832 564.465   2
   7  -2   9 685.470 537.485   3
   7   2  10 1675.23 687.611   2
   7   2  11 305.381 456.311   2
   7   2  12 568.522 413.196   2
   7  -3 -11 2862.32 704.031   3
   7  -3 -10-122.773 449.175   3
   7  -3  -9-483.098 553.456   3
   7  -3  -8 59.3178 577.207   3
  -7  -3   8 272.294 281.187   6
   7  -3  -7 3658.88 890.704   3
   7  -3  -6 2776.75 859.903   3
   7  -3  -5 5257.87 1021.94   3
   7  -3  -4-884.846 672.345   3
   7  -3  -3 714.043 651.731   3
   7  -3  -2 3530.67 912.400   3
   7  -3  -1 4359.65 1078.82   3
   7  -3   0 25191.7 2126.91   3
   7  -3   1 11462.4 1485.48   3
   7  -3   2 1177.48 811.080   3
   7  -3   3 9206.22 1324.26   3
   7  -3   4 42114.1 2648.58   3
   7  -3   5 7846.45 1183.76   3
   7  -3   6 548.082 537.304   3
   7  -3   7-266.120 534.309   3
  -7  -3  -8 527.036 227.582   4
   8   0 -16 3708.59 627.789   5
   8   0 -15-50.1436 339.704   5
   8   0 -14 10011.4 1150.47   5
   8   0 -13 14.3226 382.594   5
   8   0 -12 13872.4 1478.94   5
   8   0 -11-616.976 584.560   5
   8   0 -10 33510.0 2296.09   5
   8   0  -9 535.289 553.083   5
   8   0  -8 9576.85 1314.96   5
   8   0  -7 729.562 614.077   5
   8   0  -6 3533.00 836.441   5
   8   0  -5 129.509 432.661   5
   8   0  -4 2169.16 650.243   5
  -8   0   3-77.6471 321.918   1
   8   0  -3-490.858 409.250   5
  -8   0   2 2227.53 705.039   1
   8   0  -2 2469.17 648.467   5
   8   0  -1-250.557 319.526   5
  -8   0   1-486.837 554.313   1
   8   0   0 1506.17 410.971   5
   8   0   1 116.561 333.362   5
   8   0   2 10578.0 1038.84   5
   8   0   3 1.10928 282.960   5
   8   0   4 91154.2 3141.32   5
   8   0   5 742.972 420.010   5
   8   0   6 372779. 6565.72   5
   8   0   7 274.110 470.006   2
   8   0   8 251.688 484.040   2
   8   0   9 3.77174 461.399   2
   8   0  10 2529.06 736.050   2
   8   0  11 116.616 427.320   2
   8   0  12 963.130 394.902   2
   8   0  13 68.2155 299.574   2
   8   0  14 497.259 310.623   2
   8   1 -16 3974.99 631.572   5
   8   1 -15 669.190 453.365   5
   8   1 -14 2876.56 730.560   5
   8   1 -13 1907.14 694.643   5
   8   1 -12 1017.31 573.649   5
   8   1 -11 10676.7 1419.07   5
   8   1 -10 3419.18 899.275   5
   8   1  -9 13452.2 1606.12   5
   8   1  -8 118511. 4526.87   5
   8   1  -7 130865. 4732.32   5
   8   1  -6 10030.3 1319.78   5
   8   1  -5 1032.50 646.791   5
   8   1  -4 64.3086 419.019   5
   8   1  -3 2536.97 717.861   5
   8   1  -2-693.766 434.849   5
   8   1  -1 2185.58 664.828   5
   8   1   0 364.242 389.851   5
   8   1   1 120.519 341.454   5
   8   1   2 2676.22 645.694   5
   8   1   3 32096.1 2015.06   5
   8   1   4 93143.4 3408.38   5
   8   1   5 25676.8 1783.76   5
   8   1   6 16127.0 1472.09   5
   8   1   7 35882.0 2685.91   2
   8   1   8 64580.9 3546.66   2
   8   1   9 6078.46 1199.96   2
   8   1  10 1938.42 838.446   2
   8   1  11 1937.26 806.707   2
   8   1  12-358.420 448.591   2
   8   1  13 2499.34 581.156   2
   8   2 -14-323.352 306.845   5
   8  -2 -14-36.1769 397.880   3
   8   2 -13 517.299 285.076   5
   8  -2 -13 772.908 545.031   3
   8   2 -12 218.826 327.776   5
   8  -2 -12 103.501 526.072   3
   8   2 -11 1037.75 354.197   5
   8  -2 -11 886.168 657.476   3
   8   2 -10 1475.90 557.902   5
   8  -2 -10 1811.75 815.553   3
   8   2  -9 7167.41 1015.08   5
   8  -2  -9 7069.81 1194.90   3
   8   2  -8 5210.75 879.187   5
   8  -2  -8 3309.97 878.937   3
   8  -2  -7 62762.0 3457.93   3
   8   2  -7 69748.1 2980.00   5
   8  -2  -6 48019.6 3061.18   3
   8   2  -6 44744.0 2362.20   5
   8  -2  -5 92924.8 4204.85   3
   8   2  -5 91462.7 3351.45   5
   8   2  -4 5869.54 935.001   5
   8  -2  -4 4810.83 1127.03   3
   8   2  -3 5462.41 887.357   5
   8  -2  -3 5553.02 1087.30   3
   8   2  -2 645.016 476.601   5
   8  -2  -2-250.152 603.952   3
   8   2  -1 1761.63 537.555   5
   8  -2  -1 2825.38 847.604   3
   8   2   0-56.1370 431.238   5
   8  -2   0 426.178 576.885   3
   8   2   1 402.118 480.260   5
   8  -2   1-116.087 588.895   3
   8   2   2 1814.96 540.373   5
   8  -2   2 2592.04 818.505   3
   8  -2   3 349.551 577.385   3
   8   2   3-254.298 381.828   5
   8   2   4-417.970 699.724   2
   8   2   4-177.128 388.127   5
   8  -2   4-901.424 724.728   3
   8   2   5 4040.00 1010.38   2
   8   2   5 2302.38 640.402   5
   8  -2   5 3453.28 947.022   3
   8   2   6 1704.60 750.109   2
   8  -2   6 1327.49 782.391   3
   8   2   7 7070.76 1193.07   2
   8  -2   7 6233.80 1191.15   3
   8   2   8 1848.80 704.710   2
   8  -2   8 545.813 562.829   3
   8   2   9 3376.52 664.781   2
   8   2  10 408.851 381.913   2
   8   2  11 1996.41 546.147   2
   8  -3  -9 2753.45 612.890   3
   8  -3  -8 7644.77 996.253   3
   8  -3  -7 18702.3 1493.15   3
   8  -3  -6 6104.33 959.322   3
   8  -3  -5 14928.7 1438.80   3
   8  -3  -4 14505.5 1430.10   3
   8  -3  -3 4512.98 905.352   3
   8  -3  -2-384.411 586.240   3
   8  -3  -1 7834.46 1169.86   3
   8  -3   0 1959.40 704.586   3
   8  -3   1 984.217 745.617   3
   8  -3   2 5316.08 972.151   3
   8  -3   3 4721.58 923.232   3
   8  -3   4 5538.22 951.894   3
   8  -3   5 1767.70 645.607   3
   8  -3   6 564.574 503.814   3
   9   0 -15-77.9031 234.411   5
   9   0 -14-144.754 345.843   5
   9   0 -13 1018.83 567.578   5
   9   0 -12 66.7325 406.156   5
   9   0 -11 10444.9 1273.11   5
   9   0 -10-442.375 544.091   5
   9   0  -9 14422.0 1549.31   5
   9   0  -8-377.744 557.036   5
   9   0  -7 6553.02 1190.26   5
   9   0  -6 136.616 460.728   5
   9   0  -5 10963.9 1402.83   5
   9   0  -4 331.536 497.861   5
   9   0  -3 13057.2 1456.17   5
   9   0  -2-212.648 420.725   5
   9   0  -1-69.7890 381.712   5
   9   0   0-104.433 410.196   5
   9   0   1 4940.40 841.602   5
   9   0   2 356.212 341.309   5
   9   0   3 5554.20 906.672   5
   9   0   4-265.685 344.146   5
   9   0   5 46544.6 2356.69   5
   9   0   6 143.225 439.625   2
   9   0   7 3791.46 832.744   2
   9   0   8-77.1527 427.573   2
   9   0   9 5130.79 849.796   2
   9   0  10 257.565 378.035   2
   9   0  11 1501.13 477.414   2
   9   0  12 575.018 333.543   2
   9   1 -14-500.815 393.492   5
   9   1 -13 663.366 536.613   5
   9   1 -12 4359.50 875.437   5
   9   1 -11 2813.31 735.364   5
   9   1 -10 6143.84 1087.85   5
   9   1  -9 1294.20 702.545   5
   9   1  -8 1534.52 736.093   5
   9   1  -7 1461.78 696.916   5
   9   1  -6 4553.13 1086.48   5
   9   1  -5 5677.06 1041.02   5
   9   1  -4 15918.7 1618.25   5
   9   1  -3 15273.1 1604.05   5
   9   1  -2-223.542 473.895   5
   9   1  -1 6241.05 993.338   5
   9   1   0 541.506 523.519   5
   9   1   1 2112.61 647.664   5
   9   1   2 1541.10 569.848   5
   9   1   3 758.124 423.408   5
   9   1   4 5369.74 928.740   5
   9   1   5 7847.64 1051.24   5
   9   1   6 18594.2 1868.77   2
   9   1   6 17906.0 1509.30   5
   9   1   7 114839. 4415.76   2
   9   1   8 100172. 4024.13   2
   9   1   9 2061.70 736.314   2
   9   1  10 1815.86 628.006   2
   9   1  11 455.361 480.550   2
   9   2 -12 379.573 301.590   5
   9  -2 -12-152.501 289.707   3
   9   2 -11 3500.79 604.533   5
   9  -2 -11 2517.89 632.198   3
   9   2 -10 115.558 428.214   5
   9  -2 -10-202.387 415.253   3
   9   2  -9 1680.35 532.560   5
   9  -2  -9 1299.35 563.254   3
   9   2  -8 1386.90 475.955   5
   9  -2  -8 1038.69 500.848   3
   9   2  -7 203.717 335.592   5
   9  -2  -7 803.533 547.978   3
   9  -2  -6 83369.0 3620.34   3
   9   2  -6 86305.6 3043.61   5
   9   2  -5 65.8653 350.066   5
   9  -2  -5 108.015 461.064   3
   9   2  -4 3839.95 676.210   5
   9  -2  -4 4665.32 1066.05   3
   9   2  -3 547.597 304.368   5
   9  -2  -3 133.348 522.797   3
   9   2  -2 703.524 468.541   5
   9  -2  -2 618.841 611.464   3
   9   2  -1 259.666 296.158   5
   9  -2  -1-835.504 736.537   3
   9   2   0 1176.72 465.321   5
   9  -2   0 1091.47 581.512   3
   9   2   1 611.048 298.237   5
   9  -2   1 989.703 592.584   3
   9  -2   2 541.576 643.455   3
   9   2   2 888.723 394.675   5
   9   2   3 938.317 461.099   2
   9   2   3 634.175 356.893   5
   9  -2   3 1314.89 741.172   3
   9   2   4 2290.97 707.061   2
   9  -2   4 950.509 652.895   3
   9   2   4 1882.89 491.205   5
   9   2   5 1167.15 649.761   2
   9  -2   5 1361.69 720.494   3
   9   2   6 8566.01 1144.31   2
   9  -2   6 6133.51 1074.03   3
   9   2   7 10736.0 1189.50   2
   9   2   8 70276.4 2671.54   2
   9   2   9 25395.0 1480.14   2
   9  -3  -5 44212.8 2021.20   3
   9  -3  -4 62563.7 2473.09   3
   9  -3  -3 22521.2 1535.28   3
   9  -3  -2 1464.02 479.017   3
   9  -3  -1 6313.00 880.930   3
   9  -3   0 629.794 468.049   3
   9  -3   1 530.911 594.654   3
   9  -3   2 471.857 405.545   3
  10   0 -13-352.268 280.180   5
  10   0 -12 2722.99 555.728   5
  10   0 -11 41.9315 373.542   5
  10   0 -10 15585.5 1374.57   5
  10   0  -9-160.798 399.188   5
  10   0  -8 176.586 400.104   5
  10   0  -7-344.744 368.673   5
  10   0  -6 1281.20 483.055   5
  10   0  -5 344.811 441.605   5
  10   0  -4 21771.2 1791.74   5
  10   0  -3 51.6358 434.140   5
  10   0  -2 69834.7 3069.11   5
  10   0  -1-174.650 352.126   5
  10   0   0 231.733 542.589   5
  10   0   1 44.1659 516.111   5
  10   0   2-262.485 466.893   5
  10   0   3-208.833 436.287   5
  10   0   4 10243.8 1159.39   5
  10   0   5-543.535 475.558   2
  10   0   6 14566.2 1439.63   2
  10   0   7-929.191 540.829   2
  10   0   8 2684.31 597.862   2
  10   0   9-137.359 315.957   2
  10   0  10 8712.70 866.574   2
  10   1 -12-178.522 367.335   5
  10   1 -11 698.142 499.525   5
  10   1 -10-9.75506 416.431   5
  10   1  -9 72.0032 460.803   5
  10   1  -8 946.967 547.274   5
  10   1  -7 1302.06 586.215   5
  10   1  -6-391.987 576.532   5
  10   1  -5 8204.99 1217.44   5
  10   1  -4 21930.9 1840.63   5
  10   1  -3 4437.35 844.986   5
  10   1  -2-40.4237 432.325   5
  10   1  -1 9873.62 1217.46   5
  10   1   0 9040.08 1132.41   5
  10   1   1 271.889 413.029   5
  10   1   2 1512.83 595.769   5
  10   1   3 3463.38 823.337   5
  10   1   4 1568.28 581.920   5
  10   1   5 3509.83 716.530   2
  10   1   5 4285.45 796.811   5
  10   1   6 450.689 625.130   2
  10   1   7 2857.82 730.393   2
  10   1   8 319.283 501.558   2
  10   1   9 5953.26 818.448   2
  10   2  -9 988.357 345.849   5
  10   2  -8 1212.25 394.005   5
  10   2  -7 2705.47 557.158   5
  10  -2  -7 1372.94 460.606   3
  10   2  -6 942.805 337.506   5
  10  -2  -6 885.908 430.425   3
  10   2  -5 2040.05 473.912   5
  10  -2  -5 594.212 429.972   3
  10   2  -4 1724.04 422.545   5
  10  -2  -4 1134.10 521.276   3
  10   2  -3-22.7217 331.136   5
  10  -2  -3 330.195 405.609   3
  10   2  -2 1530.23 465.293   5
  10  -2  -2 1697.55 554.123   3
  10   2  -1 424.516 276.105   5
  10  -2  -1-373.778 504.037   3
  10   2   0 482.553 379.851   5
  10  -2   0-934.928 609.030   3
  10   2   1 7261.55 812.641   5
  10   2   2 725.861 440.927   2
  10   2   2 836.952 315.515   5
  10   2   3-686.827 501.871   2
  10   2   3 606.804 323.325   5
  10   2   4 1225.60 454.959   2
  10   2   5 287.661 337.049   2
  10   2   6 749.517 341.334   2
  11   0 -11 6508.50 646.472   5
  11   0 -10-392.332 256.595   5
  11   0  -9 2494.55 476.583   5
  11   0  -8 40.1152 263.866   5
  11   0  -7 775.547 441.710   5
  11   0  -6-237.226 288.009   5
  11   0  -5 66.8530 322.004   5
  11   0  -4 69.3822 323.130   5
  11   0  -3 5912.01 881.824   5
  11   0  -2 777.074 514.748   5
  11   0  -1 3089.80 661.193   5
  11   0   0-200.595 400.259   5
  11   0   1 1279.22 526.626   5
  11   0   2 280.491 390.300   5
  11   0   3 2367.79 575.589   5
  11   0   4 135.943 442.187   2
  11   0   5 11405.7 1195.71   2
  11   0   6-126.256 416.167   2
  11   0   7 634.839 338.895   2
  11   1 -10 1137.80 423.508   5
  11   1  -9 2002.73 461.605   5
  11   1  -8 3699.89 681.987   5
  11   1  -7-619.917 471.359   5
  11   1  -6 1750.60 538.176   5
  11   1  -5 874.745 535.862   5
  11   1  -4 1198.43 553.556   5
  11   1  -3 3627.85 723.922   5
  11   1  -2 4777.30 842.454   5
  11   1  -1 18093.6 1490.89   5
  11   1   0 12462.4 1219.26   5
  11   1   1 2178.87 593.877   5
  11   1   2-394.628 470.970   5
  11   1   3 306.026 487.432   2
  11   1   3 946.043 498.990   5
  11   1   4 942.534 623.262   2
  11   1   5 1174.55 567.190   2
  11   1   6 97.1512 352.112   2
  11   2  -4 435.530 244.615   5
  11   2  -3 340.839 192.476   5
  11   2  -2 302.322 200.663   5
  11   2  -1 2506.85 477.315   2
  11   2  -1 3410.61 482.919   5
  11   2   0 593.702 332.149   2
  11   2   0 288.748 211.906   5
  12   0  -7 243.849 180.907   5
  12   0  -6 1023.36 308.483   5
  12   0  -5 164.530 218.640   5
  12   0  -4 2256.75 453.360   5
  12   0  -3 559.893 313.296   5
  12   0  -2 3780.41 579.126   5
  12   0  -1-92.9754 285.463   5
  12   0   0 1545.39 428.924   5
  12   0   2 1670.15 562.076   2
  12   1  -4-2.32851 310.508   5
  12   1  -3-38.7045 255.245   5
  12   1  -2 14.5890 359.659   5
  12   1  -1 66.1380 290.802   5
   0   0   0    0.00    0.00   0
TITL s15phy1 in P2(1)/n
REM P2(1)/n (#14 in standard setting)
CELL 1.54184  10.385540   3.821158  17.211089  90.0000  96.2348  90.0000
ZERR    2.00   0.001244   0.000372   0.001822   0.0000   0.0108   0.0000
LATT  1
SYMM -x+1/2, y+1/2,-z+1/2
SFAC C H
UNIT 48.00 24.00
TREF
HKLF 4
END
;
_shelx_hkl_checksum    4671
